# Supplementary material for: 2-Methoxy­benzohydrazide
Source: Acta Crystallogr Sect E Struct Rep Online. 2009 Sep 26;65(Pt 10):o2542. doi: 10.1107/S1600536809038227 (PMC2970289; doi:10.1107/S1600536809038227)
Supplement: Supplementary file 1 [file e-65-o2542-sup1.cif]

##############################################################################
###                                                                        ###
###        Electronic paper (Acta Crystallographica Section E)             ###
###                                                                        ###
##############################################################################
#                                                                            #
# This CIF contains the data in a paper accepted for publication in Acta     #
# Crystallographica Section E. It conforms to the requirements of Notes      #
# for Authors for Section E, and has been peer reviewed under the auspices   #
# of the IUCr Commission on Journals.                                        #
#                                                                            #
# Full details of the Crystallographic Information File format               #
# are given in the paper "The Crystallographic Information File (CIF):       #
# a New Standard Archive File for Crystallography" by S. R. Hall, F. H.      #
# Allen and I. D. Brown [Acta Cryst. (1991), A47, 655-685].                  #
#                                                                            #
# The current version of the core CIF dictionary is obtainable from          #
# ftp://ftp.iucr.org/pub/cif_core.dic. The current version number is 2.4.    #
#                                                                            #
# Software is freely available for graphical display of the structure(s) in  #
# this CIF.  For information consult the CIF home page http://www.iucr.org/  #
# cif/home.html                                                              #
#                                                                            #
# This file may be used for bona fide research purposes within the           #
# scientific community so long as proper attribution is given to the journal # 
# article from which it was obtained.                                        #
#                                                                            #
##############################################################################
                                             
data_I
_audit_creation_method     SHELXL-97
_chemical_name_systematic
;
2-Methoxybenzohydrazide
;
_chemical_name_common     ?
_chemical_formula_moiety     'C8 H10 N2 O2'
_chemical_formula_sum     'C8 H10 N2 O2'
_chemical_formula_iupac     'C8 H10 N2 O2'
_chemical_formula_weight     166.18
_chemical_melting_point     ?
_symmetry_cell_setting     Monoclinic
_symmetry_space_group_name_H-M     'P 21/c'
_symmetry_space_group_name_Hall     '-P 2ybc'
loop_
    _symmetry_equiv_pos_as_xyz
    'x, y, z'
    '-x, y+1/2, -z+1/2'
    '-x, -y, -z'
    'x, -y-1/2, z-1/2'
_cell_length_a     7.6486(5)
_cell_length_b     10.7123(7)
_cell_length_c     20.4781(13)
_cell_angle_alpha     90.00
_cell_angle_beta     95.563(3)
_cell_angle_gamma     90.00
_cell_volume     1669.95(19)
_cell_formula_units_Z     8
_cell_measurement_reflns_used     2389
_cell_measurement_theta_min     2.68
_cell_measurement_theta_max     22.74
_cell_measurement_temperature     296(2)
_exptl_crystal_description     needle
_exptl_crystal_colour     colourless
_exptl_crystal_size_max     0.22
_exptl_crystal_size_mid     0.19
_exptl_crystal_size_min     0.11
_exptl_crystal_density_diffrn     1.322
_exptl_crystal_density_meas     ?
_exptl_crystal_density_method     'not measured'
_exptl_crystal_F_000     704
_exptl_absorpt_coefficient_mu     0.097
_exptl_absorpt_correction_type     None
_exptl_absorpt_process_details     ?
_exptl_absorpt_correction_T_min     ?
_exptl_absorpt_correction_T_max     ?
_exptl_special_details
;
;
_diffrn_ambient_temperature     296(2)
_diffrn_radiation_type     MoK\a
_diffrn_radiation_wavelength     0.71073
_diffrn_radiation_source     'fine-focus sealed tube'
_diffrn_radiation_monochromator     graphite
_diffrn_measurement_device_type     'Bruker Kappa APEXII CCD'
_diffrn_measurement_method     \w
_diffrn_detector_area_resol_mean     ?
_diffrn_reflns_number     15129
_diffrn_reflns_av_R_equivalents     0.0448
_diffrn_reflns_av_sigmaI/netI     0.0446
_diffrn_reflns_theta_min     2.00
_diffrn_reflns_theta_max     24.99
_diffrn_reflns_theta_full     24.99
_diffrn_measured_fraction_theta_max     1.000
_diffrn_measured_fraction_theta_full     1.000
_diffrn_reflns_limit_h_min     -9
_diffrn_reflns_limit_h_max     9
_diffrn_reflns_limit_k_min     -12
_diffrn_reflns_limit_k_max     12
_diffrn_reflns_limit_l_min     -24
_diffrn_reflns_limit_l_max     24
_diffrn_standards_number     ?
_diffrn_standards_interval_count     ?
_diffrn_standards_interval_time     ?
_diffrn_standards_decay_%     ?
_refine_special_details
;
Refinement of <i>F</i>^2^ against ALL reflections. The weighted <i>R</i>-factor
<i>wR</i> and goodness of fit <i>S</i> are based on <i>F</i>^2^, conventional
<i>R</i>-factors <i>R</i> are based on <i>F</i>, with <i>F</i> set to zero for
negative <i>F</i>^2^. The threshold expression of <i>F</i>^2^ >
\s(<i>F</i>^2^) is used only for calculating <i>R</i>-factors(gt) <i>etc</i>.
and is not relevant to the choice of reflections for refinement.
<i>R</i>-factors based on <i>F</i>^2^ are statistically about twice as large
as those based on <i>F</i>, and <i>R</i>- factors based on ALL data will be
even larger.
;
_reflns_number_total     2938
_reflns_number_gt     1695
_reflns_threshold_expression     I>2\s(I)
_refine_ls_structure_factor_coef     Fsqd
_refine_ls_matrix_type     full
_refine_ls_R_factor_all     0.0924
_refine_ls_R_factor_gt     0.0407
_refine_ls_wR_factor_gt     0.0881
_refine_ls_wR_factor_ref     0.1102
_refine_ls_goodness_of_fit_ref     1.019
_refine_ls_restrained_S_all     1.019
_refine_ls_number_reflns     2938
_refine_ls_number_parameters     237
_refine_ls_number_restraints     0
_refine_ls_hydrogen_treatment     mixed
_refine_ls_weighting_scheme     calc
_refine_ls_weighting_details
         'calc w=1/[\s^2^(Fo^2^)+(0.0442P)^2^+0.2288P] where P=(Fo^2^+2Fc^2^)/3'
_atom_sites_solution_hydrogens     geom
_atom_sites_solution_primary     direct
_atom_sites_solution_secondary     difmap
_refine_ls_shift/su_max     0.000
_refine_ls_shift/su_mean     0.000
_refine_diff_density_max     0.122
_refine_diff_density_min     -0.162
_refine_ls_extinction_method     none
_refine_ls_extinction_coef     ?
loop_
    _atom_type_symbol
    _atom_type_description
    _atom_type_scat_dispersion_real
    _atom_type_scat_dispersion_imag
    _atom_type_scat_source
    'C' 'C' 0.0033 0.0016
                         'International Tables Vol C Tables 4.2.6.8 and 6.1.1.4'
    'H' 'H' 0.0000 0.0000
                         'International Tables Vol C Tables 4.2.6.8 and 6.1.1.4'
    'N' 'N' 0.0061 0.0033
                         'International Tables Vol C Tables 4.2.6.8 and 6.1.1.4'
    'O' 'O' 0.0106 0.0060
                         'International Tables Vol C Tables 4.2.6.8 and 6.1.1.4'
_computing_data_collection     'APEX2 (Bruker, 2007)'
_computing_cell_refinement     'SAINT (Bruker, 2007)'
_computing_data_reduction     'SAINT (Bruker, 2007)'
_computing_structure_solution     'SHELXS97 (Sheldrick, 2008)'
_computing_structure_refinement     'SHELXL97 (Sheldrick, 2008)'
_computing_molecular_graphics     'ORTEP-3 for Windows (Farrugia, 1997)'
_computing_publication_material     'SHELXL97 (Sheldrick, 2008)'
loop_
    _atom_site_type_symbol
    _atom_site_label
    _atom_site_fract_x
    _atom_site_fract_y
    _atom_site_fract_z
    _atom_site_U_iso_or_equiv
    _atom_site_adp_type
    _atom_site_calc_flag
    _atom_site_refinement_flags
    _atom_site_occupancy
    _atom_site_disorder_assembly
    _atom_site_disorder_group
    O O1 0.1822(2) 0.26307(16) 0.04342(10) 0.0827(6) Uani d . 1 . .
    O O2 0.6697(2) 0.39866(15) 0.11303(8) 0.0656(5) Uani d . 1 . .
    N N2 0.4302(3) 0.0831(2) 0.06058(12) 0.0615(6) Uani d . 1 . .
    N N1 0.4586(2) 0.21149(17) 0.07266(9) 0.0525(5) Uani d . 1 . .
    H H1N 0.569(3) 0.235(2) 0.0811(11) 0.063 Uiso d . 1 . .
    H H21N 0.335(3) 0.066(2) 0.0792(11) 0.063 Uiso d . 1 . .
    H H22N 0.400(3) 0.081(2) 0.0191(12) 0.063 Uiso d . 1 . .
    C C1 0.3759(3) 0.43070(19) 0.07062(10) 0.0437(5) Uani d . 1 . .
    C C2 0.2404(3) 0.5132(2) 0.05221(12) 0.0618(7) Uani d . 1 . .
    H H2 0.1317 0.4815 0.0359 0.074 Uiso calc R 1 . .
    C C3 0.2614(5) 0.6394(3) 0.05727(14) 0.0803(9) Uani d . 1 . .
    H H3 0.1683 0.6925 0.0442 0.096 Uiso calc R 1 . .
    C C4 0.4197(5) 0.6872(3) 0.08160(14) 0.0802(9) Uani d . 1 . .
    H H4 0.4341 0.7732 0.0853 0.096 Uiso calc R 1 . .
    C C5 0.5589(4) 0.6088(2) 0.10075(12) 0.0669(7) Uani d . 1 . .
    H H5 0.6664 0.6419 0.1174 0.080 Uiso calc R 1 . .
    C C6 0.5379(3) 0.4812(2) 0.09505(10) 0.0486(6) Uani d . 1 . .
    C C7 0.3323(3) 0.2961(2) 0.06103(10) 0.0462(6) Uani d . 1 . .
    C C8 0.8411(3) 0.4463(3) 0.13126(16) 0.0977(10) Uani d . 1 . .
    H H8A 0.8430 0.4878 0.1729 0.147 Uiso calc R 1 . .
    H H8B 0.8720 0.5045 0.0986 0.147 Uiso calc R 1 . .
    H H8C 0.9239 0.3787 0.1346 0.147 Uiso calc R 1 . .
    O O3 1.10200(18) 0.94743(13) 0.10222(7) 0.0552(4) Uani d . 1 . .
    O O4 0.64141(19) 0.94752(16) 0.19111(7) 0.0652(5) Uani d . 1 . .
    N N3 0.8244(2) 1.01543(17) 0.09341(9) 0.0471(5) Uani d . 1 . .
    H H3N 0.720(3) 1.012(2) 0.1063(10) 0.057 Uiso d . 1 . .
    N N4 0.8484(3) 1.1070(2) 0.04533(11) 0.0558(5) Uani d . 1 . .
    H H41N 0.862(3) 1.062(2) 0.0055(12) 0.067 Uiso d . 1 . .
    H H42N 0.950(3) 1.140(2) 0.0583(11) 0.067 Uiso d . 1 . .
    C C9 0.9165(3) 0.85915(19) 0.17588(10) 0.0406(5) Uani d . 1 . .
    C C10 1.0450(3) 0.7726(2) 0.19540(11) 0.0572(6) Uani d . 1 . .
    H H10 1.1445 0.7682 0.1728 0.069 Uiso calc R 1 . .
    C C11 1.0305(4) 0.6926(2) 0.24713(13) 0.0740(8) Uani d . 1 . .
    H H11 1.1178 0.6341 0.2587 0.089 Uiso calc R 1 . .
    C C12 0.8864(4) 0.7004(3) 0.28123(13) 0.0738(8) Uani d . 1 . .
    H H12 0.8768 0.6476 0.3168 0.089 Uiso calc R 1 . .
    C C13 0.7564(3) 0.7843(2) 0.26394(11) 0.0615(7) Uani d . 1 . .
    H H13 0.6591 0.7886 0.2878 0.074 Uiso calc R 1 . .
    C C14 0.7681(3) 0.8634(2) 0.21101(10) 0.0459(5) Uani d . 1 . .
    C C15 0.9534(3) 0.94351(18) 0.12070(10) 0.0400(5) Uani d . 1 . .
    C C16 0.4932(4) 0.9605(4) 0.22740(15) 0.1152(13) Uani d . 1 . .
    H H16A 0.4315 0.8825 0.2275 0.173 Uiso calc R 1 . .
    H H16B 0.4164 1.0236 0.2075 0.173 Uiso calc R 1 . .
    H H16C 0.5316 0.9842 0.2717 0.173 Uiso calc R 1 . .
loop_
    _atom_site_aniso_label
    _atom_site_aniso_U_11
    _atom_site_aniso_U_22
    _atom_site_aniso_U_33
    _atom_site_aniso_U_12
    _atom_site_aniso_U_13
    _atom_site_aniso_U_23
    O1 0.0401(10) 0.0727(12) 0.1326(16) -0.0064(9) -0.0057(10) 0.0055(11)
    O2 0.0463(10) 0.0639(11) 0.0838(12) -0.0039(8) -0.0079(8) -0.0035(9)
    N2 0.0550(13) 0.0518(14) 0.0805(15) -0.0044(10) 0.0207(12) -0.0025(12)
    N1 0.0415(11) 0.0404(12) 0.0756(14) -0.0010(10) 0.0055(10) -0.0032(10)
    C1 0.0458(13) 0.0462(14) 0.0409(12) 0.0049(11) 0.0136(10) 0.0060(10)
    C2 0.0587(15) 0.0638(18) 0.0644(16) 0.0143(13) 0.0142(12) 0.0144(13)
    C3 0.100(2) 0.061(2) 0.083(2) 0.0307(18) 0.0275(18) 0.0185(16)
    C4 0.123(3) 0.0454(17) 0.079(2) 0.0049(19) 0.045(2) 0.0001(15)
    C5 0.086(2) 0.0551(17) 0.0623(17) -0.0126(15) 0.0217(14) -0.0100(13)
    C6 0.0554(14) 0.0487(15) 0.0436(13) 0.0014(12) 0.0136(11) 0.0008(11)
    C7 0.0389(13) 0.0556(15) 0.0452(13) 0.0005(12) 0.0104(10) 0.0047(11)
    C8 0.0504(16) 0.114(3) 0.124(3) -0.0211(16) -0.0132(16) -0.007(2)
    O3 0.0440(9) 0.0614(10) 0.0626(10) 0.0031(7) 0.0167(7) 0.0124(8)
    O4 0.0523(10) 0.0894(13) 0.0575(10) 0.0187(9) 0.0243(8) 0.0182(9)
    N3 0.0421(11) 0.0499(12) 0.0506(11) 0.0010(9) 0.0107(9) 0.0135(9)
    N4 0.0528(12) 0.0576(14) 0.0571(13) -0.0035(10) 0.0063(10) 0.0184(11)
    C9 0.0446(12) 0.0366(12) 0.0410(12) -0.0033(10) 0.0069(10) -0.0014(10)
    C10 0.0569(15) 0.0503(15) 0.0657(16) 0.0051(12) 0.0131(12) 0.0071(13)
    C11 0.081(2) 0.0605(17) 0.0807(19) 0.0116(14) 0.0108(16) 0.0273(15)
    C12 0.089(2) 0.0649(18) 0.0679(18) -0.0072(16) 0.0074(16) 0.0266(15)
    C13 0.0641(17) 0.0711(18) 0.0512(15) -0.0101(14) 0.0149(12) 0.0114(13)
    C14 0.0463(13) 0.0507(14) 0.0406(13) -0.0027(11) 0.0039(10) 0.0005(11)
    C15 0.0416(12) 0.0389(12) 0.0401(12) -0.0015(10) 0.0079(10) -0.0031(10)
    C16 0.078(2) 0.184(4) 0.093(2) 0.051(2) 0.0534(18) 0.039(2)
_geom_special_details
;
All e.s.d.'s (except the e.s.d. in the dihedral angle between two l.s. planes)
are estimated using the full covariance matrix. The cell e.s.d.'s are taken
into account individually in the estimation of e.s.d.'s in distances, angles
and torsion angles; correlations between e.s.d.'s in cell parameters are only
used when they are defined by crystal symmetry. An approximate (isotropic)
treatment of cell e.s.d.'s is used for estimating e.s.d.'s involving l.s.
planes.
;
loop_
    _geom_bond_atom_site_label_1
    _geom_bond_atom_site_label_2
    _geom_bond_site_symmetry_2
    _geom_bond_distance
    _geom_bond_publ_flag
    O1 C7 . 1.222(2) ?
    O2 C6 . 1.364(3) ?
    O2 C8 . 1.423(3) ?
    N2 N1 . 1.410(3) ?
    N2 H21N . 0.88(2) ?
    N2 H22N . 0.86(2) ?
    N1 C7 . 1.329(3) ?
    N1 H1N . 0.88(2) ?
    C1 C2 . 1.386(3) ?
    C1 C6 . 1.399(3) ?
    C1 C7 . 1.488(3) ?
    C2 C3 . 1.364(4) ?
    C2 H2 . 0.9300 ?
    C3 C4 . 1.364(4) ?
    C3 H3 . 0.9300 ?
    C4 C5 . 1.383(4) ?
    C4 H4 . 0.9300 ?
    C5 C6 . 1.380(3) ?
    C5 H5 . 0.9300 ?
    C8 H8A . 0.9600 ?
    C8 H8B . 0.9600 ?
    C8 H8C . 0.9600 ?
    O3 C15 . 1.233(2) ?
    O4 C14 . 1.356(2) ?
    O4 C16 . 1.421(3) ?
    N3 C15 . 1.331(3) ?
    N3 N4 . 1.414(2) ?
    N3 H3N . 0.87(2) ?
    N4 H41N . 0.96(2) ?
    N4 H42N . 0.87(2) ?
    C9 C10 . 1.382(3) ?
    C9 C14 . 1.403(3) ?
    C9 C15 . 1.495(3) ?
    C10 C11 . 1.375(3) ?
    C10 H10 . 0.9300 ?
    C11 C12 . 1.363(3) ?
    C11 H11 . 0.9300 ?
    C12 C13 . 1.362(3) ?
    C12 H12 . 0.9300 ?
    C13 C14 . 1.385(3) ?
    C13 H13 . 0.9300 ?
    C16 H16A . 0.9600 ?
    C16 H16B . 0.9600 ?
    C16 H16C . 0.9600 ?
loop_
    _geom_angle_atom_site_label_1
    _geom_angle_atom_site_label_2
    _geom_angle_atom_site_label_3
    _geom_angle_site_symmetry_1
    _geom_angle_site_symmetry_3
    _geom_angle
    _geom_angle_publ_flag
    C6 O2 C8 . . 118.5(2) ?
    N1 N2 H21N . . 104.3(15) ?
    N1 N2 H22N . . 102.9(16) ?
    H21N N2 H22N . . 105(2) ?
    C7 N1 N2 . . 122.49(19) ?
    C7 N1 H1N . . 120.3(15) ?
    N2 N1 H1N . . 116.3(15) ?
    C2 C1 C6 . . 117.6(2) ?
    C2 C1 C7 . . 115.5(2) ?
    C6 C1 C7 . . 126.91(19) ?
    C3 C2 C1 . . 122.1(3) ?
    C3 C2 H2 . . 118.9 ?
    C1 C2 H2 . . 118.9 ?
    C2 C3 C4 . . 119.6(3) ?
    C2 C3 H3 . . 120.2 ?
    C4 C3 H3 . . 120.2 ?
    C3 C4 C5 . . 120.4(3) ?
    C3 C4 H4 . . 119.8 ?
    C5 C4 H4 . . 119.8 ?
    C6 C5 C4 . . 119.9(3) ?
    C6 C5 H5 . . 120.1 ?
    C4 C5 H5 . . 120.1 ?
    O2 C6 C5 . . 122.8(2) ?
    O2 C6 C1 . . 116.9(2) ?
    C5 C6 C1 . . 120.3(2) ?
    O1 C7 N1 . . 120.0(2) ?
    O1 C7 C1 . . 120.8(2) ?
    N1 C7 C1 . . 119.20(19) ?
    O2 C8 H8A . . 109.5 ?
    O2 C8 H8B . . 109.5 ?
    H8A C8 H8B . . 109.5 ?
    O2 C8 H8C . . 109.5 ?
    H8A C8 H8C . . 109.5 ?
    H8B C8 H8C . . 109.5 ?
    C14 O4 C16 . . 119.39(19) ?
    C15 N3 N4 . . 123.54(18) ?
    C15 N3 H3N . . 120.8(14) ?
    N4 N3 H3N . . 115.5(15) ?
    N3 N4 H41N . . 105.8(14) ?
    N3 N4 H42N . . 104.1(15) ?
    H41N N4 H42N . . 107(2) ?
    C10 C9 C14 . . 117.5(2) ?
    C10 C9 C15 . . 116.33(18) ?
    C14 C9 C15 . . 126.12(19) ?
    C11 C10 C9 . . 122.2(2) ?
    C11 C10 H10 . . 118.9 ?
    C9 C10 H10 . . 118.9 ?
    C12 C11 C10 . . 119.1(2) ?
    C12 C11 H11 . . 120.4 ?
    C10 C11 H11 . . 120.4 ?
    C13 C12 C11 . . 120.9(2) ?
    C13 C12 H12 . . 119.6 ?
    C11 C12 H12 . . 119.6 ?
    C12 C13 C14 . . 120.4(2) ?
    C12 C13 H13 . . 119.8 ?
    C14 C13 H13 . . 119.8 ?
    O4 C14 C13 . . 122.9(2) ?
    O4 C14 C9 . . 117.24(18) ?
    C13 C14 C9 . . 119.9(2) ?
    O3 C15 N3 . . 121.28(19) ?
    O3 C15 C9 . . 119.98(19) ?
    N3 C15 C9 . . 118.72(17) ?
    O4 C16 H16A . . 109.5 ?
    O4 C16 H16B . . 109.5 ?
    H16A C16 H16B . . 109.5 ?
    O4 C16 H16C . . 109.5 ?
    H16A C16 H16C . . 109.5 ?
    H16B C16 H16C . . 109.5 ?
loop_
    _geom_torsion_atom_site_label_1
    _geom_torsion_atom_site_label_2
    _geom_torsion_atom_site_label_3
    _geom_torsion_atom_site_label_4
    _geom_torsion_site_symmetry_1
    _geom_torsion_site_symmetry_2
    _geom_torsion_site_symmetry_3
    _geom_torsion_site_symmetry_4
    _geom_torsion
    _geom_torsion_publ_flag
    C6 C1 C2 C3 . . . . 0.1(3) ?
    C7 C1 C2 C3 . . . . -179.1(2) ?
    C1 C2 C3 C4 . . . . -0.5(4) ?
    C2 C3 C4 C5 . . . . 0.4(4) ?
    C3 C4 C5 C6 . . . . 0.2(4) ?
    C8 O2 C6 C5 . . . . -7.4(3) ?
    C8 O2 C6 C1 . . . . 173.2(2) ?
    C4 C5 C6 O2 . . . . -180.0(2) ?
    C4 C5 C6 C1 . . . . -0.7(3) ?
    C2 C1 C6 O2 . . . . 179.89(18) ?
    C7 C1 C6 O2 . . . . -1.1(3) ?
    C2 C1 C6 C5 . . . . 0.5(3) ?
    C7 C1 C6 C5 . . . . 179.5(2) ?
    N2 N1 C7 O1 . . . . 5.1(3) ?
    N2 N1 C7 C1 . . . . -175.71(19) ?
    C2 C1 C7 O1 . . . . -6.0(3) ?
    C6 C1 C7 O1 . . . . 175.0(2) ?
    C2 C1 C7 N1 . . . . 174.84(19) ?
    C6 C1 C7 N1 . . . . -4.2(3) ?
    C14 C9 C10 C11 . . . . 0.0(3) ?
    C15 C9 C10 C11 . . . . 177.5(2) ?
    C9 C10 C11 C12 . . . . -1.3(4) ?
    C10 C11 C12 C13 . . . . 1.2(4) ?
    C11 C12 C13 C14 . . . . 0.2(4) ?
    C16 O4 C14 C13 . . . . 3.1(3) ?
    C16 O4 C14 C9 . . . . -176.4(2) ?
    C12 C13 C14 O4 . . . . 179.1(2) ?
    C12 C13 C14 C9 . . . . -1.5(3) ?
    C10 C9 C14 O4 . . . . -179.18(19) ?
    C15 C9 C14 O4 . . . . 3.7(3) ?
    C10 C9 C14 C13 . . . . 1.3(3) ?
    C15 C9 C14 C13 . . . . -175.8(2) ?
    N4 N3 C15 O3 . . . . -4.7(3) ?
    N4 N3 C15 C9 . . . . 173.79(19) ?
    C10 C9 C15 O3 . . . . -11.5(3) ?
    C14 C9 C15 O3 . . . . 165.7(2) ?
    C10 C9 C15 N3 . . . . 169.98(19) ?
    C14 C9 C15 N3 . . . . -12.8(3) ?
loop_
    _geom_hbond_atom_site_label_D
    _geom_hbond_atom_site_label_H
    _geom_hbond_atom_site_label_A
    _geom_hbond_site_symmetry_A
    _geom_hbond_distance_DH
    _geom_hbond_distance_HA
    _geom_hbond_distance_DA
    _geom_hbond_angle_DHA
    N2 H21N O3 1_445 0.88(2) 2.27(2) 3.091(3) 155(2)
    N3 H3N N2 1_565 0.87(2) 2.44(2) 3.111(3) 134.2(18)
    N4 H41N O3 3_775 0.96(2) 2.25(3) 3.136(3) 152.3(19)
    N4 H42N O1 1_665 0.87(2) 2.26(2) 3.055(3) 153(2)
    N1 H1N O2 . 0.89(2) 1.98(2) 2.655(2) 130.8(17)
    N3 H3N O4 . 0.86(2) 2.01(2) 2.653(2) 129.9(19)
data_global
_journal_date_recd_electronic     2009-09-14
_journal_date_accepted     2009-09-21
_journal_name_full     'Acta Crystallographica, Section E'
_journal_year     2009
_journal_volume     65
_journal_issue     10
_journal_page_first     o2542
_journal_page_last     o2542
_journal_paper_category     QO
_journal_coeditor_code     NG2643
_publ_contact_author_name     Dr.Uzma_Ashiq
_publ_contact_author_address
;
Department of Chemistry
University of Karachi
Karachi-75270, Pakistan
;
_publ_contact_author_email     uzzmma@yahoo.com
_publ_contact_author_fax     '(92) 21 926 1330'
_publ_contact_author_phone     '(92) 21 926 1300'
_publ_section_title
;
2-Methoxybenzohydrazide
;
loop_
    _publ_author_name
    _publ_author_address
    'Ashiq, Uzma'
;
Department of Chemistry
University of Karachi
Karachi 75270, Pakistan
;
    'Jamal, Rifat Ara'
;
Department of Chemistry
University of Karachi
Karachi 75270, Pakistan
;
    'Arshad, Muhammad Nadeem'
;
Department of Chemistry
Government College University
Lahore, Pakistan
;
    'Maqsood, Zahida Tasneem'
;
Department of Chemistry
University of Karachi
Karachi 75270, Pakistan
;
    'Khan, Islam Ullah'
;
Department of Chemistry
Government College University
Lahore, Pakistan
;
