# Supplementary material for: 2-Methoxy­benzohydrazide
Source: Acta Crystallogr Sect E Struct Rep Online. 2009 Sep 26;65(Pt 10):o2542. doi: 10.1107/S1600536809038227 (PMC2970289; doi:10.1107/S1600536809038227)
Supplement: Supplementary file 2 [file e-65-o2542-Isup2.hkl]

# 
# h,k,l, Fc-squared, Fo-squared, sigma(Fo-squared) and status flag 
# 
data_I
_shelx_title ' 2MBH_0m in P2(1)/c' 
_shelx_refln_list_code          4 
_shelx_F_calc_maximum      177.51 
_exptl_crystal_F_000       704.00 
_reflns_d_resolution_high  0.8411 
 
loop_ 
 _symmetry_equiv_pos_as_xyz 
 'x, y, z' 
 '-x, y+1/2, -z+1/2' 
 '-x, -y, -z' 
 'x, -y-1/2, z-1/2' 
 
_cell_length_a     7.6486 
_cell_length_b    10.7123 
_cell_length_c    20.4781 
_cell_angle_alpha  90.000 
_cell_angle_beta   95.563 
_cell_angle_gamma  90.000 
 
_shelx_F_squared_multiplier     1.000 
 
loop_ 
 _refln_index_h 
 _refln_index_k 
 _refln_index_l 
 _refln_F_squared_calc 
 _refln_F_squared_meas 
 _refln_F_squared_sigma 
 _refln_observed_status 
   1   0   0      193.26      171.11      9.74 o 
   2   0   0      150.94      143.37      8.79 o 
   3   0   0     1906.70     1983.17     75.93 o 
   4   0   0      762.05      773.44     39.73 o 
   5   0   0        2.95      -10.95      7.51 o 
   6   0   0       60.25       17.34     12.84 o 
   7   0   0       67.17       72.02     19.32 o 
   8   0   0       37.86       30.46     18.21 o 
   9   0   0        6.21        7.32     17.65 o 
   1   1   0     2486.34     2317.01     28.70 o 
   2   1   0      544.86      507.11      9.17 o 
   3   1   0       15.72       14.91      5.75 o 
   4   1   0      603.17      621.77     24.75 o 
   5   1   0       20.40       10.24      8.11 o 
   6   1   0        5.03        0.72      7.03 o 
   7   1   0        0.20        2.85      4.03 o 
   8   1   0      104.65       99.95      7.08 o 
   9   1   0        2.47        5.65      5.39 o 
   0   2   0     2055.04     1840.15     25.30 o 
   1   2   0     1221.24     1240.29     11.82 o 
   2   2   0        0.05        2.22      2.91 o 
   3   2   0      224.50      233.57      6.86 o 
   4   2   0      498.85      523.26     11.20 o 
   5   2   0       25.04       28.38      4.40 o 
   6   2   0        7.36       -0.20      8.12 o 
   7   2   0        5.54        5.24      4.94 o 
   8   2   0       31.33       24.57      6.13 o 
   1   3   0     3216.44     3086.25     32.49 o 
   2   3   0     4526.22     4290.91     52.88 o 
   3   3   0     1596.08     1654.07     22.21 o 
   4   3   0      175.15      184.71      7.86 o 
   5   3   0      643.57      665.61     28.55 o 
   6   3   0      535.13      515.26     17.66 o 
   7   3   0       75.21       72.35      9.07 o 
   8   3   0       33.53       16.78      9.51 o 
   0   4   0      913.59      889.28     28.59 o 
   1   4   0       86.18       79.88      3.76 o 
   2   4   0       15.77       13.17      3.33 o 
   3   4   0      870.70      878.11     12.51 o 
   4   4   0      167.60      176.53      6.88 o 
   5   4   0       69.06       82.61      4.03 o 
   6   4   0      128.49      119.97     10.08 o 
   7   4   0       10.69       15.35      9.55 o 
   8   4   0       12.35       14.75     10.28 o 
   1   5   0      112.76      102.58      4.56 o 
   2   5   0     1985.86     2001.51     24.07 o 
   3   5   0       18.80       16.51      2.69 o 
   4   5   0       18.88       21.99      3.26 o 
   5   5   0       51.06       44.76      4.46 o 
   6   5   0      124.80      128.21      6.96 o 
   7   5   0       27.23       26.28      4.57 o 
   8   5   0       20.78       14.85      4.50 o 
   0   6   0      529.79      521.57     14.40 o 
   1   6   0       79.38       78.20      4.16 o 
   2   6   0       59.49       69.95      3.41 o 
   3   6   0       50.44       51.73      4.48 o 
   4   6   0      362.65      349.22      8.83 o 
   5   6   0       40.90       41.04      5.71 o 
   6   6   0       13.86       14.03      5.26 o 
   7   6   0        1.29        4.05      5.00 o 
   1   7   0       19.76       26.17      3.62 o 
   2   7   0       44.08       36.73      3.66 o 
   3   7   0        7.82        4.74      4.23 o 
   4   7   0      538.25      539.07     14.55 o 
   5   7   0      114.48      114.36      8.20 o 
   6   7   0       10.77        1.92      6.72 o 
   7   7   0        4.14        7.10      7.47 o 
   0   8   0       30.09       27.87      6.87 o 
   1   8   0       31.67       28.59      4.16 o 
   2   8   0      432.81      438.08     10.59 o 
   3   8   0      312.26      292.06     18.01 o 
   4   8   0      174.76      185.96     13.90 o 
   5   8   0        6.75        1.84      7.13 o 
   6   8   0        0.32        6.65      7.58 o 
   7   8   0        0.04       -0.07      7.61 o 
   1   9   0       38.49       40.50      6.67 o 
   2   9   0       84.05       83.73      8.60 o 
   3   9   0        5.66       15.30      8.23 o 
   4   9   0       36.32       43.60     10.26 o 
   5   9   0        4.22       -2.81      7.76 o 
   6   9   0       21.70       13.06      9.34 o 
   0  10   0       56.80       55.74     12.40 o 
   1  10   0      188.70      168.68     11.43 o 
   2  10   0        1.52        1.29      6.30 o 
   3  10   0       10.41       14.21      8.66 o 
   4  10   0        0.15        1.18      8.60 o 
   5  10   0        1.31       -5.24      8.56 o 
   1  11   0       36.45       25.92      9.91 o 
   2  11   0        3.81       -2.83      7.86 o 
   3  11   0        3.65        9.74     11.09 o 
   4  11   0        5.07        5.00      9.62 o 
   0  12   0       59.68       53.19     20.44 o 
   1  12   0        8.19       -3.07      9.14 o 
   2  12   0        1.81       -4.87      9.52 o 
   3  12   0        0.24       -1.69     11.03 o 
  -9   1   1       18.82       17.14      5.95 o 
  -8   1   1       30.51       38.19      6.08 o 
  -7   1   1       31.06       41.98      5.10 o 
  -6   1   1      641.45      613.34     14.83 o 
  -5   1   1        1.99        2.15      3.32 o 
  -4   1   1      837.63      802.19     20.10 o 
  -3   1   1        0.16        2.31      2.32 o 
  -2   1   1     1198.39     1231.65     18.77 o 
  -1   1   1     1497.92     1438.51     16.24 o 
   0   1   1        6.47        1.09      1.11 o 
   1   1   1     9578.13     9152.94    103.65 o 
   2   1   1     1056.86      926.30     14.63 o 
   3   1   1     1988.34     1968.81     41.24 o 
   4   1   1       58.54       37.31      8.54 o 
   5   1   1        2.20       11.59      7.64 o 
   6   1   1      293.12      277.40      8.95 o 
   7   1   1        1.24       -3.52      5.89 o 
   8   1   1        4.62       -3.14      4.44 o 
  -8   2   1        0.06       -3.66      5.06 o 
  -7   2   1      142.50      152.36     12.99 o 
  -6   2   1        0.03       -3.25      5.22 o 
  -5   2   1      123.65      123.83      5.60 o 
  -4   2   1        4.41        8.16      3.18 o 
  -3   2   1      307.91      313.62      8.02 o 
  -2   2   1     3613.12     3446.01     45.87 o 
  -1   2   1      700.73      680.04      7.03 o 
   0   2   1     3303.65     3238.33     29.29 o 
   1   2   1      191.64      171.07      2.79 o 
   2   2   1      155.55      145.63      4.21 o 
   3   2   1      501.88      496.92     10.59 o 
   4   2   1      146.27      173.36      9.56 o 
   5   2   1      674.90      686.39     17.90 o 
   6   2   1        1.28        1.67      5.14 o 
   7   2   1      258.74      252.94     13.01 o 
   8   2   1       11.98       12.21      6.78 o 
  -8   3   1       35.75       37.66     21.04 o 
  -7   3   1       35.14       39.19      6.80 o 
  -6   3   1       43.25       55.09      6.75 o 
  -5   3   1      128.10      139.89     11.00 o 
  -4   3   1      179.59      202.95      8.48 o 
  -3   3   1      228.09      231.15      9.62 o 
  -2   3   1       29.63       12.15      2.19 o 
  -1   3   1      151.50      147.58      3.46 o 
   0   3   1      480.03      474.63      6.42 o 
   1   3   1      255.48      246.40      4.66 o 
   2   3   1     1336.29     1286.30     17.57 o 
   3   3   1      740.28      787.33     11.84 o 
   4   3   1      137.49      142.77      9.89 o 
   5   3   1      132.25      118.47      7.13 o 
   6   3   1       79.51       64.88      7.52 o 
   7   3   1       22.45        9.49      6.34 o 
   8   3   1        3.02        8.86      8.91 o 
  -8   4   1       27.98       29.20     19.18 o 
  -7   4   1       50.59       44.26     10.81 o 
  -6   4   1      209.84      228.25     12.52 o 
  -5   4   1       73.90       86.33      5.19 o 
  -4   4   1       30.46       38.22      3.35 o 
  -3   4   1       47.37       47.12      2.93 o 
  -2   4   1      141.61      165.97      6.01 o 
  -1   4   1        8.14        3.94      1.88 o 
   0   4   1     3621.81     3482.40     37.07 o 
   1   4   1        5.21        1.59      2.25 o 
   2   4   1     2534.33     2562.69     36.37 o 
   3   4   1      419.02      479.98      9.20 o 
   4   4   1      685.43      741.43     13.66 o 
   5   4   1       18.66       25.18      2.96 o 
   6   4   1        0.03       -4.45      5.79 o 
   7   4   1      146.37      143.71     18.27 o 
   8   4   1        1.41        5.81      9.40 o 
  -8   5   1        0.71       -3.34      5.61 o 
  -7   5   1       42.58       45.21      5.36 o 
  -6   5   1        6.61        1.33      3.96 o 
  -5   5   1        0.94       -2.64      3.30 o 
  -4   5   1        7.04        9.54      2.68 o 
  -3   5   1      336.33      359.35     12.63 o 
  -2   5   1      657.30      678.14      9.74 o 
  -1   5   1      560.27      585.72      9.54 o 
   0   5   1      278.85      258.76      6.13 o 
   1   5   1      118.59      116.75      4.83 o 
   2   5   1      275.82      270.84      6.60 o 
   3   5   1        4.35        6.94      2.87 o 
   4   5   1        9.70       11.48      3.13 o 
   5   5   1       32.70       37.46      6.00 o 
   6   5   1       18.18       25.56      5.90 o 
   7   5   1        4.39       -1.47      4.94 o 
   8   5   1        0.05       -8.06      7.24 o 
  -8   6   1       14.69       28.97      7.93 o 
  -7   6   1        8.42        1.92      4.96 o 
  -6   6   1        1.44       -4.60      4.70 o 
  -5   6   1      123.12      110.11      7.38 o 
  -4   6   1      381.88      376.04      9.21 o 
  -3   6   1      209.39      220.47      7.66 o 
  -2   6   1       56.04       56.53      3.25 o 
  -1   6   1      383.10      425.35      8.77 o 
   0   6   1      235.76      244.31      8.37 o 
   1   6   1       53.43       47.81      3.91 o 
   2   6   1       80.41       82.02      5.21 o 
   3   6   1       63.47       61.19      8.56 o 
   4   6   1      163.86      156.11      8.66 o 
   5   6   1      120.06      125.75      7.50 o 
   6   6   1       89.42       75.82     12.53 o 
   7   6   1       35.28       35.87      5.86 o 
  -7   7   1        3.78        3.38      6.99 o 
  -6   7   1      254.94      239.85     14.82 o 
  -5   7   1        0.27       -0.82      5.13 o 
  -4   7   1      117.22      103.40      7.36 o 
  -3   7   1        0.02       -0.53      3.53 o 
  -2   7   1     1339.47     1378.85     21.39 o 
  -1   7   1        5.40        1.40      2.89 o 
   0   7   1      156.28      161.13      7.11 o 
   1   7   1      307.61      331.18      8.86 o 
   2   7   1        1.92       -4.01      2.67 o 
   3   7   1       97.68      104.66      6.02 o 
   4   7   1      228.25      247.35      9.95 o 
   5   7   1       96.26       89.63      7.63 o 
   6   7   1       17.94       24.60     14.45 o 
   7   7   1       16.55        4.20      7.31 o 
  -7   8   1        0.22        2.18      7.68 o 
  -6   8   1        0.07      -11.32      7.79 o 
  -5   8   1       13.59       -0.39      6.54 o 
  -4   8   1        0.66       -1.92      6.55 o 
  -3   8   1      200.24      195.83     14.67 o 
  -2   8   1      321.41      326.39      8.60 o 
  -1   8   1       20.59       14.03      3.74 o 
   0   8   1       37.36       41.85      5.34 o 
   1   8   1      118.13      112.13      6.23 o 
   2   8   1       67.54       83.53      5.34 o 
   3   8   1       22.44       20.72      7.96 o 
   4   8   1       29.35       32.56      8.49 o 
   5   8   1        7.92       -2.33      6.38 o 
   6   8   1       40.55       41.33      9.58 o 
  -6   9   1       22.26       30.17     10.11 o 
  -5   9   1       42.33       33.57      9.77 o 
  -4   9   1       10.63       18.82      8.41 o 
  -3   9   1       26.02       11.93     11.09 o 
  -2   9   1       84.63       98.29      8.26 o 
  -1   9   1        8.79       13.94      5.66 o 
   0   9   1       33.61       32.73      5.68 o 
   1   9   1        5.54        6.62      5.53 o 
   2   9   1      125.27      135.87      7.07 o 
   3   9   1      244.81      228.70     14.69 o 
   4   9   1       58.09       54.37     10.11 o 
   5   9   1        0.00        2.26     11.73 o 
   6   9   1        0.92       -4.32      8.04 o 
  -5  10   1        6.97        1.49      8.83 o 
  -4  10   1       49.29       40.02     11.91 o 
  -3  10   1        1.93        2.88      7.88 o 
  -2  10   1        3.51        1.33      6.30 o 
  -1  10   1        1.18       11.80      9.11 o 
   0  10   1       41.64       54.01      8.54 o 
   1  10   1       17.89       36.23     11.63 o 
   2  10   1       29.16       26.42      7.06 o 
   3  10   1       21.01       32.49      9.63 o 
   4  10   1        1.05        1.52      8.46 o 
   5  10   1       16.49       17.56      9.70 o 
  -4  11   1        3.52       20.94     12.29 o 
  -3  11   1       33.88       39.10     12.63 o 
  -2  11   1       48.52       43.17      9.40 o 
  -1  11   1       23.24       11.40      8.97 o 
   0  11   1       37.48       35.77      8.74 o 
   1  11   1       24.78       30.40      9.68 o 
   2  11   1       19.42        8.03     10.46 o 
   3  11   1        5.68        2.31     10.69 o 
   4  11   1        0.73        1.35      9.60 o 
  -3  12   1        0.63       14.29     11.97 o 
  -2  12   1       58.23       71.12     10.70 o 
  -1  12   1       64.27       57.93     11.19 o 
   0  12   1      159.46      147.81     17.38 o 
   1  12   1       58.98       70.75     12.31 o 
   2  12   1        2.85       -4.52     15.81 o 
  -9   0   2        1.09        1.67      4.92 o 
  -8   0   2      164.27      149.68     26.61 o 
  -7   0   2        4.74       12.56     14.02 o 
  -6   0   2        1.41       -9.58     11.51 o 
  -5   0   2     1008.69      982.23     50.68 o 
  -4   0   2      837.66      771.89     40.32 o 
  -2   0   2     3537.56     3358.83     83.10 o 
  -1   0   2     5932.13     5286.32     65.04 o 
   0   0   2     1516.84     1426.78     47.16 o 
   1   0   2     2596.71     2363.29     39.35 o 
   2   0   2      178.72      222.57     13.79 o 
   3   0   2     1925.42     1782.22     69.16 o 
   4   0   2      134.97      105.73     14.14 o 
   5   0   2       29.16       36.69     12.16 o 
   6   0   2      204.69      235.84     25.90 o 
   7   0   2      607.54      666.37     46.83 o 
   8   0   2       25.11       44.63     18.76 o 
  -9   1   2       13.75       20.90      8.44 o 
  -8   1   2       33.52       26.77      5.58 o 
  -7   1   2      222.25      225.92      9.60 o 
  -6   1   2      207.34      194.12      7.91 o 
  -5   1   2        0.00       -0.98      2.94 o 
  -4   1   2       23.24       27.75      4.23 o 
  -3   1   2     1462.68     1503.63     27.61 o 
  -2   1   2       24.27       37.97      2.40 o 
  -1   1   2       13.09       10.67      0.92 o 
   0   1   2      215.95      183.47      3.60 o 
   1   1   2     3869.57     3422.75     39.16 o 
   2   1   2     2129.20     1994.36     28.65 o 
   3   1   2       99.04      103.72      5.51 o 
   4   1   2      344.56      351.15      9.30 o 
   5   1   2        4.45        2.71      2.80 o 
   6   1   2      577.09      525.75     13.47 o 
   7   1   2      455.59      477.79     13.74 o 
   8   1   2        1.39        3.58      4.65 o 
  -8   2   2        2.53        2.73      5.55 o 
  -7   2   2      473.24      441.32     16.79 o 
  -6   2   2      430.39      430.79     13.62 o 
  -5   2   2       57.76       59.35      4.74 o 
  -4   2   2      544.61      569.15     12.33 o 
  -3   2   2       54.58       59.02      4.41 o 
  -2   2   2       48.55       45.05      2.62 o 
  -1   2   2       17.13       14.25      1.34 o 
   0   2   2     1543.60     1436.37     13.35 o 
   1   2   2    20201.61    18774.24    178.73 o 
   2   2   2        0.75       -1.17      1.40 o 
   3   2   2      447.47      478.94     13.15 o 
   4   2   2      124.29      128.75      5.57 o 
   5   2   2       27.81       36.08      9.06 o 
   6   2   2      202.33      179.24      8.65 o 
   7   2   2      686.84      684.18     25.89 o 
   8   2   2       48.15       44.69      7.37 o 
  -8   3   2        2.98       13.51      7.96 o 
  -7   3   2      291.47      286.54     12.91 o 
  -6   3   2      301.96      313.78     18.58 o 
  -5   3   2        0.40       -4.30      3.86 o 
  -4   3   2        8.15       10.18      4.12 o 
  -3   3   2        4.63        4.42      1.83 o 
  -2   3   2      647.33      667.01     10.49 o 
  -1   3   2      500.16      445.46      7.11 o 
   0   3   2      204.98      212.16      3.98 o 
   1   3   2     2964.40     2876.15     30.46 o 
   2   3   2     2340.99     2286.64     31.94 o 
   3   3   2      144.52      143.48      4.86 o 
   4   3   2      294.68      324.33     10.38 o 
   5   3   2      246.93      228.08      9.24 o 
   6   3   2       42.16       24.55      6.13 o 
   7   3   2        5.57       -4.10      5.58 o 
   8   3   2        1.31       -4.66      8.13 o 
  -8   4   2       65.12       42.58     15.23 o 
  -7   4   2       26.09       18.30      9.55 o 
  -6   4   2        4.46        3.97      4.42 o 
  -5   4   2       43.26       34.14      4.38 o 
  -4   4   2      268.57      294.94      8.00 o 
  -3   4   2       40.28       45.65      2.93 o 
  -2   4   2       74.43       67.74      3.67 o 
  -1   4   2     1258.87     1305.05     14.27 o 
   0   4   2        1.03        1.58      2.04 o 
   1   4   2      512.52      568.24      8.86 o 
   2   4   2      451.26      406.02     12.88 o 
   3   4   2      706.38      770.78     11.41 o 
   4   4   2       71.80       87.18      4.43 o 
   5   4   2       18.89       14.51      3.93 o 
   6   4   2        0.14       -1.45      5.64 o 
   7   4   2       15.98        7.39     13.46 o 
   8   4   2        3.09        4.77      9.00 o 
  -8   5   2       15.04       10.77      4.69 o 
  -7   5   2        0.25       -4.72      5.70 o 
  -6   5   2        0.35        7.92      4.23 o 
  -5   5   2        4.44       11.86      3.79 o 
  -4   5   2      118.09      111.17      4.45 o 
  -3   5   2      576.06      638.28     12.52 o 
  -2   5   2      628.21      635.22      9.26 o 
  -1   5   2     2267.20     2318.34     36.35 o 
   0   5   2      476.95      527.16      9.10 o 
   1   5   2       78.44       69.64      3.28 o 
   2   5   2       14.42       11.69      2.58 o 
   3   5   2      366.36      368.28      8.44 o 
   4   5   2       18.23       15.09      3.58 o 
   5   5   2      251.04      267.53      8.48 o 
   6   5   2       30.16       23.12      4.64 o 
   7   5   2       37.12       27.22      4.74 o 
   8   5   2        3.00        3.33      4.16 o 
  -8   6   2       10.40        6.98      6.59 o 
  -7   6   2        5.55       15.63      5.61 o 
  -6   6   2        2.99        2.86      5.05 o 
  -5   6   2       33.99       40.04      8.42 o 
  -4   6   2      407.89      421.59      9.86 o 
  -3   6   2        0.22       -2.03      2.83 o 
  -2   6   2      406.31      401.89      7.88 o 
  -1   6   2       29.02       23.58      3.15 o 
   0   6   2      333.28      326.05      7.87 o 
   1   6   2        0.59        2.42      2.71 o 
   2   6   2       43.13       53.47      3.01 o 
   3   6   2      192.79      177.27      6.62 o 
   4   6   2        8.00        4.56      3.65 o 
   5   6   2        1.54        0.02      4.38 o 
   6   6   2        0.15       -0.25      5.08 o 
   7   6   2        0.00       -2.86      4.64 o 
  -7   7   2        3.68        2.82      7.00 o 
  -6   7   2        0.18       -6.28      6.69 o 
  -5   7   2       30.76       29.55      6.14 o 
  -4   7   2       15.06        6.80      5.19 o 
  -3   7   2       25.19       26.85      4.41 o 
  -2   7   2        0.04       -0.94      2.84 o 
  -1   7   2       14.68       14.30      3.38 o 
   0   7   2      202.89      206.56      7.83 o 
   1   7   2      149.83      138.69      5.87 o 
   2   7   2       66.73       68.31      5.49 o 
   3   7   2      271.24      256.09      8.52 o 
   4   7   2      138.31      129.45      8.46 o 
   5   7   2        4.86        0.27      5.16 o 
   6   7   2        0.13        0.76      6.72 o 
   7   7   2        2.14       -0.23      7.97 o 
  -7   8   2        5.90        7.41      9.43 o 
  -6   8   2      152.56      155.17     13.36 o 
  -5   8   2       12.86       11.23      9.31 o 
  -4   8   2       73.14       71.65      9.99 o 
  -3   8   2      374.35      347.39     16.79 o 
  -2   8   2        0.00       -5.24      3.49 o 
  -1   8   2       19.66       17.72      3.88 o 
   0   8   2       31.00       39.84      5.27 o 
   1   8   2      458.17      446.98     10.81 o 
   2   8   2      146.51      145.43      6.73 o 
   3   8   2       55.96       59.31      9.41 o 
   4   8   2        4.14        4.26      7.22 o 
   5   8   2        3.05       -2.26      6.57 o 
   6   8   2        8.20        6.00      7.82 o 
  -6   9   2       18.12       27.51      9.88 o 
  -5   9   2      149.68      164.01     13.85 o 
  -4   9   2        6.43        0.83      7.57 o 
  -3   9   2       55.77       60.22     10.69 o 
  -2   9   2       17.15       20.75      6.53 o 
  -1   9   2       73.83       72.15      9.23 o 
   0   9   2      141.78      148.10      8.15 o 
   1   9   2       70.00       58.20      8.34 o 
   2   9   2       83.05      101.77      6.49 o 
   3   9   2       81.94       87.29     10.84 o 
   4   9   2        0.00       -2.19      7.64 o 
   5   9   2        0.13        3.27      7.73 o 
   6   9   2        8.57       -2.82      8.35 o 
  -5  10   2       34.49       45.09     11.02 o 
  -4  10   2        0.28       -2.90      7.79 o 
  -3  10   2        1.00        3.23     11.03 o 
  -2  10   2        0.68        0.88      6.42 o 
  -1  10   2       73.26       73.19      8.97 o 
   0  10   2       57.12       60.72      8.92 o 
   1  10   2       34.36       21.28      7.33 o 
   2  10   2        0.51       -2.93      7.07 o 
   3  10   2       27.36       43.90     19.48 o 
   4  10   2       11.90        2.70      8.99 o 
   5  10   2       18.70       19.71      8.70 o 
  -4  11   2       18.50        4.66      9.20 o 
  -3  11   2        5.58        8.02     11.40 o 
  -2  11   2       16.38       11.98      8.64 o 
  -1  11   2       76.89       93.36     11.85 o 
   0  11   2       85.03       88.80     10.38 o 
   1  11   2        1.42        8.65     10.51 o 
   2  11   2        0.86       -5.07      7.48 o 
   3  11   2        1.61      -11.86     14.07 o 
   4  11   2       20.09       13.22     10.76 o 
  -3  12   2        0.01      -17.02     35.47 o 
  -2  12   2        4.38       -1.88      8.20 o 
  -1  12   2        3.25       -1.26      9.23 o 
   0  12   2       22.86       11.95     12.88 o 
   1  12   2        3.63      -10.17      9.18 o 
   2  12   2        3.24        3.32     11.12 o 
  -9   1   3        2.02       -4.21      7.04 o 
  -8   1   3      228.08      216.97     10.61 o 
  -7   1   3      187.23      178.10      8.79 o 
  -6   1   3       69.27       73.54      7.12 o 
  -5   1   3      159.98      155.04      7.00 o 
  -4   1   3        0.15       -2.16      2.84 o 
  -3   1   3      298.11      307.11     11.58 o 
  -2   1   3     1037.79      970.92     10.74 o 
  -1   1   3      460.64      403.82      4.54 o 
   0   1   3     2104.17     2055.15     18.29 o 
   1   1   3      214.33      243.69      3.36 o 
   2   1   3     1321.62     1141.07     15.74 o 
   3   1   3     2776.69     2751.67     47.43 o 
   4   1   3       55.50       54.71      3.90 o 
   5   1   3       19.86       20.63      3.60 o 
   6   1   3      595.72      609.45     15.35 o 
   7   1   3      140.23      148.00     11.29 o 
   8   1   3       34.76       33.54      5.89 o 
  -8   2   3        6.25        3.98      5.70 o 
  -7   2   3       87.12      119.79     17.60 o 
  -6   2   3       37.39       42.69      5.85 o 
  -5   2   3        9.55       10.23      3.82 o 
  -4   2   3     1625.09     1744.65     29.48 o 
  -3   2   3      787.82      750.52     11.55 o 
  -2   2   3      438.26      435.50      6.17 o 
  -1   2   3      257.47      239.88      3.77 o 
   0   2   3     1679.70     1510.32     14.70 o 
   1   2   3    11919.26    11360.23    108.40 o 
   2   2   3      792.77      761.54     10.41 o 
   3   2   3     2423.15     2698.53     46.32 o 
   4   2   3       97.06      115.92      6.88 o 
   5   2   3      766.71      738.31     15.39 o 
   6   2   3      314.28      315.00     13.17 o 
   7   2   3       16.79       10.51      5.48 o 
   8   2   3        6.73       10.00      6.29 o 
  -8   3   3       19.79       24.68      8.87 o 
  -7   3   3        2.91       -2.86      9.85 o 
  -6   3   3      267.07      259.21     11.63 o 
  -5   3   3      281.31      281.22      9.84 o 
  -4   3   3       55.80       68.16      3.45 o 
  -3   3   3      232.99      246.85      4.68 o 
  -2   3   3       20.35       16.75      1.98 o 
  -1   3   3      378.33      388.77      5.69 o 
   0   3   3       30.02       31.27      2.09 o 
   1   3   3      820.02      845.26     10.69 o 
   2   3   3        5.18        7.36      2.98 o 
   3   3   3     1056.94     1152.23     18.06 o 
   4   3   3       44.29       50.82      5.29 o 
   5   3   3      134.50      142.75      9.95 o 
   6   3   3       28.05       30.08      6.47 o 
   7   3   3        0.20       -5.72      8.72 o 
   8   3   3        0.78        9.33      8.81 o 
  -8   4   3        1.51       -2.76      3.87 o 
  -7   4   3       69.67       66.33      5.93 o 
  -6   4   3      358.92      365.49     10.01 o 
  -5   4   3        1.07       -0.41      3.73 o 
  -4   4   3       41.60       37.22      3.52 o 
  -3   4   3        0.15        0.78      2.18 o 
  -2   4   3      289.18      282.01      5.21 o 
  -1   4   3      305.53      297.68      5.56 o 
   0   4   3      543.66      588.87      9.24 o 
   1   4   3       99.93       94.51      3.61 o 
   2   4   3       29.99       30.96      3.15 o 
   3   4   3       17.00       26.98      3.90 o 
   4   4   3       34.24       26.47      3.40 o 
   5   4   3      164.19      167.19      5.98 o 
   6   4   3        5.93       11.56      3.52 o 
   7   4   3        1.19       14.12     11.89 o 
   8   4   3       23.48       40.72     11.11 o 
  -8   5   3        6.84        5.32      4.78 o 
  -7   5   3       14.81       16.87      8.08 o 
  -6   5   3       84.99       82.79      6.54 o 
  -5   5   3      163.04      163.97      7.01 o 
  -4   5   3       65.35       71.95      4.26 o 
  -3   5   3        0.74       -2.83      2.51 o 
  -2   5   3      200.24      209.71      4.84 o 
  -1   5   3     1454.56     1462.81     23.44 o 
   0   5   3     1106.79     1141.65     17.14 o 
   1   5   3      623.50      655.48     10.49 o 
   2   5   3        2.65       -0.03      2.55 o 
   3   5   3       14.23       17.17      3.54 o 
   4   5   3      139.21      151.36      6.51 o 
   5   5   3       94.19       97.35      5.67 o 
   6   5   3       22.46       19.93      4.59 o 
   7   5   3        2.71       -0.13      4.07 o 
   8   5   3        3.51        7.22      8.17 o 
  -8   6   3        2.30        5.37      6.64 o 
  -7   6   3       11.63        9.59      5.67 o 
  -6   6   3       23.53       23.07      8.01 o 
  -5   6   3       37.40       29.04      6.40 o 
  -4   6   3       65.05       54.26      4.32 o 
  -3   6   3        5.22        5.25      3.09 o 
  -2   6   3      292.47      319.91      6.51 o 
  -1   6   3      984.23      993.01     16.61 o 
   0   6   3      536.85      538.80     11.32 o 
   1   6   3      759.98      722.94     13.27 o 
   2   6   3       84.15       93.06      4.90 o 
   3   6   3        6.56        4.20      3.46 o 
   4   6   3      156.74      152.63      6.46 o 
   5   6   3       77.68       71.67      7.79 o 
   6   6   3        0.21       -8.79      5.86 o 
   7   6   3       12.10        6.06      6.59 o 
  -7   7   3        0.71        2.05      8.05 o 
  -6   7   3      163.45      151.77     16.16 o 
  -5   7   3       14.99       22.43      6.01 o 
  -4   7   3        3.89       -2.84      4.98 o 
  -3   7   3      201.62      213.86      9.77 o 
  -2   7   3       42.17       53.80      4.13 o 
  -1   7   3       43.20       34.59      3.72 o 
   0   7   3        3.68       -0.87      4.23 o 
   1   7   3      136.11      130.74      5.58 o 
   2   7   3      132.79      131.18      5.42 o 
   3   7   3       11.79       13.48      5.04 o 
   4   7   3      158.26      146.39      8.13 o 
   5   7   3       45.95       31.91      6.05 o 
   6   7   3        0.05       -6.65      6.66 o 
   7   7   3        5.80       -3.80      7.40 o 
  -7   8   3       19.39        5.62      8.14 o 
  -6   8   3      119.41      171.83     13.99 o 
  -5   8   3       77.60       97.43     11.29 o 
  -4   8   3        8.39        0.00      7.03 o 
  -3   8   3      379.54      369.78     17.43 o 
  -2   8   3      523.74      526.32     13.09 o 
  -1   8   3       21.24       18.20      3.92 o 
   0   8   3        5.53        3.83      4.68 o 
   1   8   3       90.88       85.69      5.32 o 
   2   8   3      407.49      410.16     11.09 o 
   3   8   3       21.01       18.90      8.02 o 
   4   8   3       25.45       18.38      9.67 o 
   5   8   3      107.35      107.24     10.21 o 
   6   8   3       16.57       15.04      8.08 o 
  -6   9   3        1.72        2.33      8.25 o 
  -5   9   3       63.45       71.01     11.06 o 
  -4   9   3       19.00       17.11      7.98 o 
  -3   9   3       60.75       53.03      9.95 o 
  -2   9   3      253.68      250.22     10.91 o 
  -1   9   3       70.13       76.25      7.64 o 
   0   9   3       30.97       29.63      6.85 o 
   1   9   3        4.23        2.05      5.59 o 
   2   9   3      458.35      448.05     12.04 o 
   3   9   3        0.55       -5.81      6.98 o 
   4   9   3       11.87       18.15      9.30 o 
   5   9   3      129.15      155.25     23.52 o 
   6   9   3        1.58        5.63      8.91 o 
  -5  10   3        0.09       -2.40      8.53 o 
  -4  10   3        1.84       -0.34      8.20 o 
  -3  10   3        0.01       -5.77      7.94 o 
  -2  10   3       11.79       12.20      7.63 o 
  -1  10   3       63.03       84.48      9.74 o 
   0  10   3      135.69      134.49     10.98 o 
   1  10   3       39.31       34.32      8.17 o 
   2  10   3       22.70        6.85      6.69 o 
   3  10   3        0.39       13.84      8.58 o 
   4  10   3       28.84       35.88     10.22 o 
   5  10   3       11.00       -1.00      9.30 o 
  -4  11   3        3.82        1.43      9.40 o 
  -3  11   3        8.58       -0.68     12.34 o 
  -2  11   3        0.45        9.26     10.21 o 
  -1  11   3        3.32        5.39      8.72 o 
   0  11   3      166.58      171.62     12.48 o 
   1  11   3       69.63       58.64     10.74 o 
   2  11   3       25.14       21.39      8.24 o 
   3  11   3        0.24       -0.48     10.98 o 
   4  11   3       17.46       25.84     14.69 o 
  -2  12   3        2.25       -5.56     17.49 o 
  -1  12   3        1.25      -12.26      8.17 o 
   0  12   3        5.43        2.77     12.52 o 
   1  12   3        6.43       10.39      9.90 o 
   2  12   3        1.74       -3.61      7.89 o 
  -9   0   4        4.31        2.73      5.74 o 
  -8   0   4       10.41        5.97      5.31 o 
  -7   0   4      175.01      175.27      8.66 o 
  -6   0   4       29.01       44.67      4.89 o 
  -5   0   4      240.92      253.64     12.44 o 
  -4   0   4      708.17      793.98     18.34 o 
  -3   0   4        0.17        1.51      2.27 o 
  -2   0   4     9643.46     8947.01    101.46 o 
  -1   0   4    13622.82    13081.62    147.14 o 
   0   0   4     1610.23     1579.85     20.57 o 
   1   0   4     4988.05     4880.18     59.43 o 
   2   0   4     1476.07     1334.81     24.08 o 
   3   0   4      225.05      199.21     12.93 o 
   4   0   4     1127.32     1218.98     54.18 o 
   5   0   4       57.03       44.38     12.93 o 
   6   0   4      151.22      165.96     22.15 o 
   7   0   4       44.14       57.13      5.16 o 
   8   0   4      349.53      359.75     12.71 o 
  -9   1   4        5.33        7.40      5.35 o 
  -8   1   4       13.28       17.00      3.68 o 
  -7   1   4        3.84        4.40      4.70 o 
  -6   1   4      223.74      222.81     17.42 o 
  -5   1   4      342.31      366.34     18.16 o 
  -4   1   4        0.25        0.75      2.06 o 
  -3   1   4      350.34      366.58      6.83 o 
  -2   1   4      105.25       86.36      2.10 o 
  -1   1   4     2527.85     2365.24     21.25 o 
   0   1   4     9045.45     8543.35     70.64 o 
   1   1   4     1975.27     2019.46     18.86 o 
   2   1   4      177.80      181.38      3.49 o 
   3   1   4      512.63      505.49     10.02 o 
   4   1   4      140.64      134.35      8.55 o 
   5   1   4       10.49       12.97      3.64 o 
   6   1   4       97.02       98.27      6.44 o 
   7   1   4       82.45       88.56      7.08 o 
   8   1   4      105.64      107.14      7.92 o 
  -8   2   4       26.77       28.64     11.74 o 
  -7   2   4      355.63      342.74     13.24 o 
  -6   2   4       93.02       89.15      7.18 o 
  -5   2   4        4.11        3.92      3.78 o 
  -4   2   4     1575.41     1656.76     23.03 o 
  -3   2   4      254.16      250.71      5.40 o 
  -2   2   4      193.90      208.70      6.18 o 
  -1   2   4     4294.61     4135.09     36.27 o 
   0   2   4     9219.07     8874.53     75.68 o 
   1   2   4     4069.38     3906.88     42.66 o 
   2   2   4      198.23      203.86      4.99 o 
   3   2   4        4.09        3.38      1.98 o 
   4   2   4      482.18      526.36     14.41 o 
   5   2   4       34.77       43.15      4.89 o 
   6   2   4      147.00      141.71      9.05 o 
   7   2   4      290.02      287.85     13.34 o 
   8   2   4        6.15        4.02     11.72 o 
  -8   3   4      120.03      111.38     12.40 o 
  -7   3   4        2.54       -1.89      5.28 o 
  -6   3   4       10.89       11.01      3.16 o 
  -5   3   4      326.22      337.52      9.79 o 
  -4   3   4     1436.15     1501.26     21.92 o 
  -3   3   4       80.71       90.13      3.15 o 
  -2   3   4        2.01       -0.36      1.78 o 
  -1   3   4     1469.32     1455.42     16.91 o 
   0   3   4      827.08      813.98      9.01 o 
   1   3   4     1109.30     1080.56     13.87 o 
   2   3   4       41.24       28.65      3.00 o 
   3   3   4      179.18      189.92      5.73 o 
   4   3   4       74.90       86.53      3.97 o 
   5   3   4       35.07       40.95      8.40 o 
   6   3   4       48.83       42.19      7.01 o 
   7   3   4        0.07       -4.07      7.81 o 
   8   3   4        7.10       18.77      9.83 o 
  -8   4   4        1.36       -2.44      6.55 o 
  -7   4   4        5.71        2.39      4.41 o 
  -6   4   4       13.76       13.39      3.85 o 
  -5   4   4      424.60      428.49     10.36 o 
  -4   4   4       55.67       57.57      4.23 o 
  -3   4   4      182.80      175.47      5.22 o 
  -2   4   4       56.21       65.62      2.71 o 
  -1   4   4      107.93      121.57      3.89 o 
   0   4   4      105.80      108.95      3.95 o 
   1   4   4      184.90      197.87      5.45 o 
   2   4   4        6.65        5.53      2.63 o 
   3   4   4      542.07      641.96     10.61 o 
   4   4   4       74.45       79.77      4.65 o 
   5   4   4      103.29      124.38      5.48 o 
   6   4   4       26.39       24.43      4.51 o 
   7   4   4       87.44       80.48      5.48 o 
   8   4   4        0.07        4.42      4.70 o 
  -8   5   4        0.12       -6.41      4.82 o 
  -7   5   4        2.81        4.89      4.84 o 
  -6   5   4      332.19      292.68     21.42 o 
  -5   5   4      451.86      466.08     11.87 o 
  -4   5   4       23.44       28.50      3.28 o 
  -3   5   4        0.02       -2.41      2.63 o 
  -2   5   4      149.85      151.34      4.16 o 
  -1   5   4     3576.39     3566.01     43.45 o 
   0   5   4     1516.01     1523.51     19.77 o 
   1   5   4      302.72      316.78      7.33 o 
   2   5   4      379.84      402.32      8.35 o 
   3   5   4       60.40       54.04      4.05 o 
   4   5   4      174.28      173.09      7.06 o 
   5   5   4        4.59        8.20      3.83 o 
   6   5   4       19.45       21.71      5.29 o 
   7   5   4        0.11       -3.43      4.04 o 
   8   5   4       11.68        5.86      4.64 o 
  -7   6   4       11.92       -1.91      6.51 o 
  -6   6   4       11.98        7.00      5.57 o 
  -5   6   4        6.51        8.50      5.18 o 
  -4   6   4      186.42      202.18      6.70 o 
  -3   6   4       27.93       24.24      3.73 o 
  -2   6   4      191.61      200.77      5.46 o 
  -1   6   4        3.92       -2.30      2.38 o 
   0   6   4       63.76       66.55      4.62 o 
   1   6   4       22.20       27.20      3.76 o 
   2   6   4        2.53        8.12      2.44 o 
   3   6   4      684.90      666.99     13.26 o 
   4   6   4      217.05      212.71      9.12 o 
   5   6   4      132.31      112.04      8.94 o 
   6   6   4        0.28       -7.68      5.75 o 
   7   6   4        0.86       -0.81      6.27 o 
  -7   7   4        0.98       -8.47      6.74 o 
  -6   7   4      145.99      136.89     12.08 o 
  -5   7   4        0.18       -1.73      5.96 o 
  -4   7   4      234.18      246.68     12.68 o 
  -3   7   4        9.47        6.33      3.96 o 
  -2   7   4       17.68       17.31      3.39 o 
  -1   7   4      317.73      319.26      9.05 o 
   0   7   4      254.28      254.58      8.84 o 
   1   7   4      100.83      109.97      5.85 o 
   2   7   4      139.12      132.75      6.17 o 
   3   7   4      197.44      207.83      9.61 o 
   4   7   4       60.50       59.78      6.81 o 
   5   7   4        9.14        1.22      6.79 o 
   6   7   4       11.88        5.69      7.02 o 
   7   7   4       29.48       37.79      8.63 o 
  -7   8   4       40.61       60.87     12.12 o 
  -6   8   4        2.73       -0.48      7.46 o 
  -5   8   4       86.65       82.14     10.69 o 
  -4   8   4        6.65       14.98      7.22 o 
  -3   8   4      455.59      448.66     26.23 o 
  -2   8   4      219.26      223.29      8.47 o 
  -1   8   4        0.53        0.89      3.47 o 
   0   8   4       12.00       19.64      4.79 o 
   1   8   4      134.76      130.34      6.29 o 
   2   8   4      371.62      368.38     10.48 o 
   3   8   4      234.04      229.41     20.79 o 
   4   8   4       18.90       22.21      8.17 o 
   5   8   4       28.04        6.98      7.90 o 
   6   8   4       17.89       30.95      8.88 o 
  -6   9   4        4.62        1.60      8.09 o 
  -5   9   4        1.82      -10.12      6.75 o 
  -4   9   4       33.97       54.75     10.14 o 
  -3   9   4       55.04       80.20     10.69 o 
  -2   9   4        3.75        0.95      5.29 o 
  -1   9   4       93.76       98.55      8.19 o 
   0   9   4        5.66       14.06      5.27 o 
   1   9   4      232.58      216.72     10.58 o 
   2   9   4       27.34       28.92      5.36 o 
   3   9   4       57.28       55.56     10.36 o 
   4   9   4       35.89       40.94      9.95 o 
   5   9   4        3.18        5.82      8.06 o 
   6   9   4        1.85        6.78      9.79 o 
  -5  10   4        1.55       13.67      9.73 o 
  -4  10   4       12.63       29.35      9.43 o 
  -3  10   4        0.38      -10.48      6.99 o 
  -2  10   4       30.70       29.26      7.51 o 
  -1  10   4       24.96       13.68      7.25 o 
   0  10   4       15.02       24.93      8.92 o 
   1  10   4      551.35      589.12     19.55 o 
   2  10   4      170.40      179.73     10.80 o 
   3  10   4        2.96       12.21      9.08 o 
   4  10   4        0.07        4.78      9.13 o 
   5  10   4       24.04        6.90     10.03 o 
  -4  11   4        0.39        8.60     13.54 o 
  -3  11   4        6.37       -6.53     13.18 o 
  -2  11   4        0.67        3.49      8.41 o 
  -1  11   4        8.79       -1.11      8.80 o 
   0  11   4        0.01       -1.93      7.42 o 
   1  11   4        8.10        2.63      8.55 o 
   2  11   4        0.34       -4.63      7.16 o 
   3  11   4        7.66       11.45     12.87 o 
   4  11   4        5.57      -12.62      9.12 o 
  -2  12   4        8.32       12.66      9.13 o 
  -1  12   4        0.47      -11.85      8.80 o 
   0  12   4        0.00        5.11     12.69 o 
   1  12   4        3.49       -8.25      9.87 o 
   2  12   4        5.55       16.48      8.34 o 
  -9   1   5        1.40        5.28      5.99 o 
  -8   1   5        7.95       12.68      5.16 o 
  -7   1   5       19.61       17.08      3.67 o 
  -6   1   5       22.14       23.41      4.31 o 
  -5   1   5      245.08      248.78      7.18 o 
  -4   1   5        0.13        0.24      2.24 o 
  -3   1   5     2528.64     2576.59     31.37 o 
  -2   1   5      494.22      451.27      5.55 o 
  -1   1   5    22737.75    22023.87    174.28 o 
   0   1   5     5142.27     4974.73     43.20 o 
   1   1   5      202.79      195.72      3.24 o 
   2   1   5      525.30      514.80      7.98 o 
   3   1   5       68.74       68.71      3.51 o 
   4   1   5      112.63      106.20      3.96 o 
   5   1   5      252.65      290.97      7.97 o 
   6   1   5       69.20       75.92      6.25 o 
   7   1   5       34.95       33.46      4.32 o 
   8   1   5       28.90       45.10      6.29 o 
  -8   2   5        3.95       -0.56      3.86 o 
  -7   2   5      470.33      449.22     10.71 o 
  -6   2   5       80.03       71.70      5.58 o 
  -5   2   5        3.52       -1.78      2.55 o 
  -4   2   5       97.85      102.12      4.11 o 
  -3   2   5      427.76      453.49      8.87 o 
  -2   2   5        0.09        0.63      1.56 o 
  -1   2   5      179.39      155.00      3.42 o 
   0   2   5     7257.08     6908.81     59.52 o 
   1   2   5     1894.56     1819.66     21.26 o 
   2   2   5     1154.68     1145.19     16.36 o 
   3   2   5        2.03       -0.56      2.59 o 
   4   2   5       82.42       98.79      4.71 o 
   5   2   5       13.24       16.08      4.45 o 
   6   2   5        7.62        4.83      5.13 o 
   7   2   5       32.40       24.58      6.44 o 
   8   2   5       54.53       45.01     12.24 o 
  -8   3   5       53.93       48.61      5.84 o 
  -7   3   5       35.48       30.10      5.60 o 
  -6   3   5      143.91      147.85      7.12 o 
  -5   3   5        0.30        4.17      2.92 o 
  -4   3   5      513.13      540.54      9.67 o 
  -3   3   5       18.84       21.75      2.48 o 
  -2   3   5        0.07        1.00      1.60 o 
  -1   3   5      819.18      808.11     10.29 o 
   0   3   5     2481.54     2516.11     26.29 o 
   1   3   5     4303.56     4281.35     47.31 o 
   2   3   5      641.41      667.70     11.37 o 
   3   3   5       75.12       82.90      4.60 o 
   4   3   5        0.26       -3.29      2.54 o 
   5   3   5       25.16       22.98      3.20 o 
   6   3   5        4.28        0.78      5.04 o 
   7   3   5        5.79        2.28      4.47 o 
   8   3   5        0.47        1.00      4.96 o 
  -8   4   5        3.52        1.01      4.51 o 
  -7   4   5       90.49       90.39      6.73 o 
  -6   4   5        0.09       -1.36      3.77 o 
  -5   4   5       45.54       45.50      4.38 o 
  -4   4   5        0.18        1.79      3.66 o 
  -3   4   5      182.96      175.52      6.43 o 
  -2   4   5      248.44      247.23      5.35 o 
  -1   4   5       83.22       84.30      3.71 o 
   0   4   5      175.44      161.97      4.82 o 
   1   4   5      195.60      212.38      5.48 o 
   2   4   5     1878.77     1852.13     26.92 o 
   3   4   5      114.82      140.50      4.81 o 
   4   4   5      134.82      151.76      6.14 o 
   5   4   5        1.78        1.56      3.19 o 
   6   4   5       43.14       36.03      7.68 o 
   7   4   5       17.31        4.64      5.17 o 
   8   4   5       17.91       18.16      4.58 o 
  -8   5   5        0.01        5.26      6.31 o 
  -7   5   5        0.43       -5.37      4.89 o 
  -6   5   5      127.24      132.34     12.43 o 
  -5   5   5      236.53      238.31      8.83 o 
  -4   5   5        0.60       -2.31      2.77 o 
  -3   5   5       41.91       54.50      3.91 o 
  -2   5   5      772.16      778.69     10.65 o 
  -1   5   5        7.20        4.13      2.30 o 
   0   5   5      430.35      438.47      9.08 o 
   1   5   5      543.83      574.55     10.45 o 
   2   5   5      158.07      157.90      6.41 o 
   3   5   5        1.89        2.35      3.10 o 
   4   5   5       12.36        4.58      4.01 o 
   5   5   5       17.29       21.44      4.70 o 
   6   5   5        6.55        5.40      4.60 o 
   7   5   5        0.66       -2.94      4.39 o 
  -7   6   5       53.90       57.07      8.82 o 
  -6   6   5       12.65       18.11      7.43 o 
  -5   6   5      956.56      967.08     21.76 o 
  -4   6   5       47.54       50.04      4.46 o 
  -3   6   5        4.68        0.27      3.05 o 
  -2   6   5      405.85      402.86     10.18 o 
  -1   6   5        5.61        2.00      2.67 o 
   0   6   5       43.10       50.37      4.44 o 
   1   6   5       56.04       59.96      4.50 o 
   2   6   5      288.80      279.47      6.49 o 
   3   6   5        9.49       11.28      3.75 o 
   4   6   5      248.68      233.56     12.74 o 
   5   6   5      379.38      312.39     12.44 o 
   6   6   5       12.36       13.23      5.53 o 
   7   6   5        3.54       -2.39     11.41 o 
  -7   7   5        2.28        9.82      7.43 o 
  -6   7   5       32.19       30.25      8.70 o 
  -5   7   5      364.75      398.08     10.52 o 
  -4   7   5      496.31      446.65     15.63 o 
  -3   7   5       45.68       39.58      6.06 o 
  -2   7   5       97.93      108.45      5.28 o 
  -1   7   5        0.12       -1.31      3.01 o 
   0   7   5       28.18       26.49      5.61 o 
   1   7   5        0.83        0.49      3.44 o 
   2   7   5       13.60       17.73      3.46 o 
   3   7   5       83.64       84.92      6.50 o 
   4   7   5       16.84       15.12      5.16 o 
   5   7   5       17.56       14.70      7.43 o 
   6   7   5      158.07      143.81     12.08 o 
   7   7   5        1.05       -2.31     10.42 o 
  -6   8   5       14.29       -0.47      7.42 o 
  -5   8   5        0.06       -8.27      6.95 o 
  -4   8   5        6.04       10.56      7.44 o 
  -3   8   5       35.32       45.33      8.86 o 
  -2   8   5      381.11      381.64     11.00 o 
  -1   8   5       26.60       20.03      6.36 o 
   0   8   5        1.31       -5.68      3.91 o 
   1   8   5      415.41      408.35     12.07 o 
   2   8   5       59.00       64.01      6.09 o 
   3   8   5       51.76       56.85      9.72 o 
   4   8   5       32.73       40.24      9.11 o 
   5   8   5        1.26       -8.77      7.13 o 
   6   8   5        0.73       -6.21      7.40 o 
  -6   9   5       37.43       20.32     12.11 o 
  -5   9   5       29.58       24.62      9.49 o 
  -4   9   5        0.00        2.08      8.01 o 
  -3   9   5       70.42       81.33     11.12 o 
  -2   9   5        0.28        0.03      5.11 o 
  -1   9   5        1.70        2.97      7.16 o 
   0   9   5       54.49       50.13      7.03 o 
   1   9   5      400.77      398.91     14.01 o 
   2   9   5      244.76      230.40     11.60 o 
   3   9   5        0.01        9.93      7.96 o 
   4   9   5        9.41       -2.66      9.08 o 
   5   9   5       31.22       28.03      9.50 o 
  -5  10   5        0.06        4.35      9.30 o 
  -4  10   5        2.00       -4.27      8.00 o 
  -3  10   5        3.30        8.36      8.03 o 
  -2  10   5       24.60       15.15      8.28 o 
  -1  10   5        5.51        7.05      8.80 o 
   0  10   5        0.35        2.26      9.25 o 
   1  10   5        9.36       16.13      7.71 o 
   2  10   5        2.21       -6.91      5.68 o 
   3  10   5        5.95        1.85     15.07 o 
   4  10   5        8.36        4.67     10.16 o 
   5  10   5       13.38       14.15     10.23 o 
  -4  11   5       29.09       32.00     13.44 o 
  -3  11   5       23.18       17.22     12.07 o 
  -2  11   5        5.91        1.84      8.44 o 
  -1  11   5       12.72        0.18      8.89 o 
   0  11   5        0.00        0.30      7.25 o 
   1  11   5       25.12        9.02      9.17 o 
   2  11   5       10.28        3.21     15.33 o 
   3  11   5       17.83        6.69     12.18 o 
  -2  12   5       49.61       42.60     10.33 o 
  -1  12   5        3.12       -2.96      9.37 o 
   0  12   5       11.75       -4.24     12.16 o 
   1  12   5        5.90      -12.79      8.53 o 
   2  12   5        0.43        1.25      7.70 o 
  -8   0   6       33.91       35.36      9.24 o 
  -7   0   6      209.84      214.41     12.47 o 
  -6   0   6        3.78        6.17      4.74 o 
  -5   0   6      289.12      307.52     20.33 o 
  -4   0   6      647.10      665.62     14.97 o 
  -3   0   6     1601.00     1781.85     33.05 o 
  -2   0   6     1835.35     1848.40     24.54 o 
  -1   0   6    26054.98    24638.28    259.85 o 
   0   0   6    31509.69    29736.56    352.98 o 
   1   0   6      418.28      397.34     10.01 o 
   2   0   6        0.20        5.20      3.15 o 
   3   0   6       94.44       82.43      5.43 o 
   4   0   6        6.49        8.81      3.83 o 
   5   0   6       92.18       96.54      6.40 o 
   6   0   6       15.12       15.56      4.80 o 
   7   0   6      451.27      429.81     18.91 o 
   8   0   6        2.39        0.03      5.04 o 
  -8   1   6       29.86       28.82      7.63 o 
  -7   1   6       92.53      109.58      5.83 o 
  -6   1   6        1.62       -2.15      3.19 o 
  -5   1   6       46.75       35.92      4.77 o 
  -4   1   6      972.35     1057.93     15.08 o 
  -3   1   6     1554.01     1632.83     19.91 o 
  -2   1   6      119.21      130.45      3.22 o 
  -1   1   6       13.45       12.81      1.71 o 
   0   1   6     1083.30     1105.77     11.28 o 
   1   1   6       35.91       30.86      2.20 o 
   2   1   6      284.74      295.60      5.34 o 
   3   1   6      353.54      363.25      7.75 o 
   4   1   6        2.18        2.52      3.58 o 
   5   1   6        0.32        2.00      2.69 o 
   6   1   6       53.75       57.16      4.21 o 
   7   1   6        0.23       -2.91      3.29 o 
   8   1   6        3.65        2.40      4.37 o 
  -8   2   6       26.92       17.70      4.92 o 
  -7   2   6        1.42       -2.04      3.62 o 
  -6   2   6        0.08        4.32      3.29 o 
  -5   2   6      349.55      373.84      8.69 o 
  -4   2   6       68.07       67.67      3.70 o 
  -3   2   6      194.67      206.81      4.65 o 
  -2   2   6      512.59      553.20      6.94 o 
  -1   2   6     1042.94     1013.78     12.12 o 
   0   2   6      108.18      114.07      4.56 o 
   1   2   6       24.83       23.60      2.05 o 
   2   2   6       47.67       43.93      4.18 o 
   3   2   6      595.83      614.74     11.46 o 
   4   2   6      149.11      158.76      6.00 o 
   5   2   6       70.76       64.84      4.01 o 
   6   2   6        0.31        4.06      3.11 o 
   7   2   6        5.87       -0.10      3.79 o 
   8   2   6        5.90        5.47      4.19 o 
  -8   3   6       47.90       51.93      6.43 o 
  -7   3   6       35.15       38.19      5.10 o 
  -6   3   6       80.81       78.00      5.33 o 
  -5   3   6       17.22       15.13      3.39 o 
  -4   3   6      428.46      418.32      8.64 o 
  -3   3   6       36.29       33.09      3.25 o 
  -2   3   6      896.90      934.58     12.55 o 
  -1   3   6       28.51       33.20      2.29 o 
   0   3   6      705.35      705.48     10.80 o 
   1   3   6     2649.35     2636.70     30.52 o 
   2   3   6     4051.91     4056.88     55.72 o 
   3   3   6        0.19       -2.67      2.67 o 
   4   3   6       70.61       75.89      5.94 o 
   5   3   6        0.03        2.26      3.03 o 
   6   3   6      289.57      283.10     10.25 o 
   7   3   6       52.03       63.07      5.53 o 
   8   3   6       35.26       35.33      6.98 o 
  -8   4   6        5.81        8.12      5.20 o 
  -7   4   6       53.05       45.17      6.10 o 
  -6   4   6       52.16       54.41      6.08 o 
  -5   4   6       69.08       75.71      5.43 o 
  -4   4   6      444.87      435.93      7.90 o 
  -3   4   6      162.52      176.70      5.96 o 
  -2   4   6     1640.78     1665.72     19.65 o 
  -1   4   6      697.90      684.69     11.08 o 
   0   4   6      598.47      632.45     10.10 o 
   1   4   6     1110.11     1099.06     15.68 o 
   2   4   6     2141.06     2066.30     41.36 o 
   3   4   6      689.92      688.68     11.51 o 
   4   4   6      157.39      173.62      6.78 o 
   5   4   6        0.91       -1.03      3.36 o 
   6   4   6       24.37       24.97      4.76 o 
   7   4   6        0.05       -3.74      4.10 o 
   8   4   6        0.09       -2.71      4.45 o 
  -8   5   6        0.65       -8.66      5.78 o 
  -7   5   6        4.48        9.71      5.51 o 
  -6   5   6       47.21       29.50      6.07 o 
  -5   5   6       61.28       56.18      8.02 o 
  -4   5   6       40.08       42.96      3.72 o 
  -3   5   6        0.01        3.27      3.00 o 
  -2   5   6       49.59       43.13      3.21 o 
  -1   5   6      456.89      490.93      9.47 o 
   0   5   6      505.38      490.94     10.44 o 
   1   5   6       66.52       56.98      4.12 o 
   2   5   6       18.97       11.10      2.26 o 
   3   5   6       32.14       44.40      3.96 o 
   4   5   6        1.41       -4.77      3.95 o 
   5   5   6       12.22       12.54      6.08 o 
   6   5   6      129.72      127.11      8.08 o 
   7   5   6        6.82        8.58      5.02 o 
  -7   6   6       54.07       61.50     14.44 o 
  -6   6   6      134.55      119.72     11.12 o 
  -5   6   6       56.81       39.11      7.82 o 
  -4   6   6       40.47       39.64      4.70 o 
  -3   6   6       14.68       12.49      3.64 o 
  -2   6   6      115.90      104.40      6.09 o 
  -1   6   6      118.34      115.88      6.07 o 
   0   6   6       30.99       27.62      4.04 o 
   1   6   6        0.39        4.25      3.21 o 
   2   6   6       22.84       19.85      2.84 o 
   3   6   6      175.28      152.64     11.77 o 
   4   6   6       49.33       41.83      5.12 o 
   5   6   6        0.49       -3.17      4.88 o 
   6   6   6        0.54        3.67      6.57 o 
   7   6   6       10.03       18.62      7.51 o 
  -7   7   6       24.78       25.04      8.72 o 
  -6   7   6       20.26       19.98      8.00 o 
  -5   7   6      227.87      237.07      9.96 o 
  -4   7   6       82.00       96.39     10.36 o 
  -3   7   6       45.57       34.79      5.03 o 
  -2   7   6       26.41       25.93      4.90 o 
  -1   7   6        0.15        2.07      3.16 o 
   0   7   6       57.50       61.66      7.26 o 
   1   7   6      252.17      260.60      8.53 o 
   2   7   6       10.78       15.03      3.57 o 
   3   7   6      558.56      538.34     19.25 o 
   4   7   6       26.47       20.68      7.20 o 
   5   7   6        4.50        2.39      7.00 o 
   6   7   6       18.95        7.33      7.64 o 
   7   7   6        6.37        4.14      9.10 o 
  -6   8   6       29.24        7.20     20.48 o 
  -5   8   6       21.21       17.06      6.49 o 
  -4   8   6       62.54       71.56     10.42 o 
  -3   8   6        5.27       10.04      8.18 o 
  -2   8   6       86.30       91.32      6.98 o 
  -1   8   6       29.89       28.29      4.61 o 
   0   8   6      129.99      129.98      7.63 o 
   1   8   6       20.86       25.16      5.31 o 
   2   8   6      190.12      196.65      7.77 o 
   3   8   6      185.03      195.06     13.73 o 
   4   8   6        4.05        5.06      7.92 o 
   5   8   6        3.55       -3.18      9.74 o 
   6   8   6       14.47       11.75      8.19 o 
  -6   9   6       55.13       81.67     12.25 o 
  -5   9   6        0.31      -10.14     12.36 o 
  -4   9   6        0.44      -13.40      8.94 o 
  -3   9   6        7.90        5.84      7.85 o 
  -2   9   6        2.20       -1.49      5.88 o 
  -1   9   6       62.08       60.82      7.52 o 
   0   9   6      351.67      368.01     18.07 o 
   1   9   6      190.98      203.02     10.58 o 
   2   9   6        8.93        6.94      6.05 o 
   3   9   6       22.01       12.47      8.35 o 
   4   9   6       29.83       19.85      9.18 o 
   5   9   6        1.19       -1.98      8.16 o 
  -5  10   6        0.36      -10.82      8.58 o 
  -4  10   6        0.90       -0.64      8.22 o 
  -3  10   6        9.06        3.44      9.96 o 
  -2  10   6      121.68      108.09     11.27 o 
  -1  10   6      128.69      123.80     15.43 o 
   0  10   6      237.07      220.18     13.17 o 
   1  10   6        9.62       11.35      8.50 o 
   2  10   6        4.69       -3.53      6.05 o 
   3  10   6        1.76        7.21     10.64 o 
   4  10   6        1.93        6.17      8.87 o 
  -4  11   6        0.23       -3.81     11.08 o 
  -3  11   6        2.27        8.14     11.65 o 
  -2  11   6        0.07        1.19      8.51 o 
  -1  11   6        1.84       -2.41      8.74 o 
   0  11   6        0.96        6.35      9.36 o 
   1  11   6        1.00       -1.08      8.74 o 
   2  11   6        0.45      -10.09      6.73 o 
   3  11   6        2.18        8.57     11.75 o 
  -2  12   6        0.13      -11.14      8.75 o 
  -1  12   6        1.27        4.72      9.83 o 
   0  12   6        5.01       -6.19     23.22 o 
   1  12   6        2.66       -0.83     14.42 o 
  -8   1   7      211.09      209.16     10.69 o 
  -7   1   7       21.02        5.58      4.53 o 
  -6   1   7        3.82        6.37      4.50 o 
  -5   1   7      179.21      172.92      6.06 o 
  -4   1   7        0.30        4.00      2.64 o 
  -3   1   7       40.91       47.67      2.47 o 
  -2   1   7       35.46       34.31      2.19 o 
  -1   1   7     3503.22     3514.48     30.58 o 
   0   1   7      833.57      787.22     10.98 o 
   1   1   7     2666.09     2522.60     28.87 o 
   2   1   7       29.79       36.27      2.38 o 
   3   1   7     1345.70     1447.70     22.12 o 
   4   1   7      263.81      261.79      7.08 o 
   5   1   7       88.52       92.32      6.14 o 
   6   1   7      256.73      256.08     10.39 o 
   7   1   7       35.43       50.00      4.96 o 
   8   1   7       38.94       50.11      6.14 o 
  -8   2   7        0.47        2.79      4.51 o 
  -7   2   7        0.12       -4.31      3.80 o 
  -6   2   7        2.21        0.80      3.65 o 
  -5   2   7       63.40       66.47      4.21 o 
  -4   2   7      199.01      192.46      6.28 o 
  -3   2   7      334.41      364.27      6.34 o 
  -2   2   7     1110.10     1102.95     12.49 o 
  -1   2   7      124.25      114.62      3.29 o 
   0   2   7      230.83      211.30      4.12 o 
   1   2   7        1.84       -1.07      1.69 o 
   2   2   7       53.61       67.69      3.15 o 
   3   2   7        9.24       14.10      3.05 o 
   4   2   7       91.17      110.87      5.10 o 
   5   2   7      440.98      443.25     10.46 o 
   6   2   7       59.00       52.16      4.80 o 
   7   2   7       70.87       82.09      6.25 o 
   8   2   7        9.83       15.85      5.28 o 
  -8   3   7       22.33       15.47      6.49 o 
  -7   3   7       34.96       47.79      5.79 o 
  -6   3   7       87.87       92.91      7.68 o 
  -5   3   7       82.84       84.37      4.76 o 
  -4   3   7       50.67       59.33      4.05 o 
  -3   3   7      164.60      171.26      4.97 o 
  -2   3   7      518.65      519.70      8.19 o 
  -1   3   7      424.49      442.08      6.90 o 
   0   3   7        1.43        1.41      2.11 o 
   1   3   7        1.70       -0.44      2.11 o 
   2   3   7       17.29       19.31      2.49 o 
   3   3   7       23.64       34.68      3.86 o 
   4   3   7       53.15       50.77      4.90 o 
   5   3   7       42.05       35.26      4.51 o 
   6   3   7       74.04       72.67      5.92 o 
   7   3   7       28.41       29.99      6.85 o 
   8   3   7        0.80        1.30      4.77 o 
  -8   4   7       28.94       23.93      7.61 o 
  -7   4   7        2.14        1.07      8.05 o 
  -6   4   7        0.78       -2.15      4.62 o 
  -5   4   7      160.75      160.79      7.36 o 
  -4   4   7       24.71       29.86      3.37 o 
  -3   4   7      396.18      383.62      8.93 o 
  -2   4   7      195.88      200.22      5.91 o 
  -1   4   7      337.05      366.75     10.47 o 
   0   4   7     2557.90     2575.83     32.65 o 
   1   4   7     1227.27     1144.27     15.76 o 
   2   4   7     1256.91     1198.71     17.45 o 
   3   4   7      153.65      151.53      5.30 o 
   4   4   7       96.71       93.90      5.57 o 
   5   4   7       53.84       41.11      6.08 o 
   6   4   7        0.80       -1.61      4.37 o 
   7   4   7        0.02        4.51      4.76 o 
  -8   5   7        6.98        5.37      7.65 o 
  -7   5   7       16.52       24.13      7.56 o 
  -6   5   7        0.24       -2.66      5.21 o 
  -5   5   7        0.86       -0.95      4.67 o 
  -4   5   7       20.32       14.01      3.36 o 
  -3   5   7      172.71      178.37      6.22 o 
  -2   5   7       77.19       88.91      4.63 o 
  -1   5   7      133.05      141.79      5.08 o 
   0   5   7      102.92       99.91      5.15 o 
   1   5   7      950.24      950.46     17.37 o 
   2   5   7      318.66      330.83      7.25 o 
   3   5   7        0.98        2.03      3.12 o 
   4   5   7       11.10        7.92      4.13 o 
   5   5   7       19.55       19.26      5.33 o 
   6   5   7        5.20        7.80      5.00 o 
   7   5   7        1.14        0.49      6.43 o 
  -7   6   7        0.63       -3.96      6.96 o 
  -6   6   7      658.12      644.55     29.36 o 
  -5   6   7       98.99      100.71      8.17 o 
  -4   6   7        1.96        4.75      4.31 o 
  -3   6   7       17.69       16.34      3.35 o 
  -2   6   7       63.92       77.07      5.46 o 
  -1   6   7       38.36       57.12      4.13 o 
   0   6   7       14.96       20.60      4.15 o 
   1   6   7      118.42      119.00      5.91 o 
   2   6   7      340.65      329.81      8.36 o 
   3   6   7      486.07      490.44     15.80 o 
   4   6   7      122.15      116.84      7.86 o 
   5   6   7       49.97       52.29     11.41 o 
   6   6   7        9.91        7.54      7.02 o 
   7   6   7        4.30      -11.06      9.95 o 
  -7   7   7       36.02       32.25     11.30 o 
  -6   7   7       46.86       37.28      9.03 o 
  -5   7   7      761.19      795.73     16.86 o 
  -4   7   7        1.34       -1.41      7.97 o 
  -3   7   7       89.86       98.20      7.38 o 
  -2   7   7      178.80      170.41      7.22 o 
  -1   7   7       29.70       24.42      4.45 o 
   0   7   7       21.06       16.60      4.50 o 
   1   7   7       15.36       19.03      5.72 o 
   2   7   7      301.73      284.69      8.11 o 
   3   7   7       30.07       19.91      8.13 o 
   4   7   7       56.87       49.50      8.79 o 
   5   7   7      113.62      130.66     11.69 o 
   6   7   7        1.66       -7.12      6.75 o 
  -6   8   7        7.69       -1.27      7.73 o 
  -5   8   7        4.43       11.26      6.55 o 
  -4   8   7      195.70      203.97     14.15 o 
  -3   8   7       81.22       88.32     11.18 o 
  -2   8   7       42.37       48.96      6.85 o 
  -1   8   7       72.01       87.70      7.85 o 
   0   8   7        0.91        4.67      4.48 o 
   1   8   7      115.51      130.68      8.71 o 
   2   8   7      162.07      161.89      7.32 o 
   3   8   7       40.62       45.34     10.88 o 
   4   8   7        4.26        0.02      6.99 o 
   5   8   7        2.20        2.73      7.75 o 
   6   8   7       28.22       28.00      9.75 o 
  -6   9   7        0.58       -7.86      8.44 o 
  -5   9   7        9.63        9.07      8.64 o 
  -4   9   7       27.86       16.50      8.77 o 
  -3   9   7        0.46       -3.21      4.47 o 
  -2   9   7        4.60        7.68      6.64 o 
  -1   9   7       19.28       11.94      5.87 o 
   0   9   7       70.20       63.72      8.72 o 
   1   9   7        0.10      -10.53      7.02 o 
   2   9   7      109.10      110.73      8.88 o 
   3   9   7        4.88       -3.37      8.40 o 
   4   9   7        5.85        7.03      7.88 o 
   5   9   7        0.16        3.99      8.59 o 
  -5  10   7        2.04        7.13      9.06 o 
  -4  10   7       14.60       18.49     12.07 o 
  -3  10   7        5.79        6.51     10.79 o 
  -2  10   7       21.56       19.25      8.97 o 
  -1  10   7       20.01       23.56      7.89 o 
   0  10   7        4.98        3.84      7.04 o 
   1  10   7       42.64       34.84      9.31 o 
   2  10   7        0.11       -4.73      7.26 o 
   3  10   7        8.83       -7.76      8.79 o 
   4  10   7        9.29       23.84     10.43 o 
  -4  11   7        0.22       15.42     12.02 o 
  -3  11   7        7.72       10.44     11.60 o 
  -2  11   7       10.50        2.59      8.37 o 
  -1  11   7        0.03       -8.95      8.89 o 
   0  11   7        8.53       -1.81      8.85 o 
   1  11   7        9.43        2.72      9.26 o 
   2  11   7        0.84       -4.63      6.93 o 
   3  11   7        1.49        8.36     12.16 o 
  -1  12   7        0.30       -3.35     12.51 o 
   0  12   7        0.27       -3.69     12.43 o 
   1  12   7        1.60        5.91      9.87 o 
  -8   0   8        0.94       -0.25      7.93 o 
  -7   0   8      311.14      310.12     14.25 o 
  -6   0   8      179.87      148.53      9.55 o 
  -5   0   8      148.66      174.31      8.33 o 
  -4   0   8       23.18       12.22      4.38 o 
  -3   0   8     1771.80     1951.52     31.60 o 
  -2   0   8       93.71       76.67      4.62 o 
  -1   0   8     3611.04     3360.99     43.36 o 
   0   0   8     5020.96     5098.75     68.69 o 
   1   0   8      611.55      600.78     12.03 o 
   2   0   8     1018.82      998.11     25.76 o 
   3   0   8     1253.72     1304.86     49.75 o 
   4   0   8      787.83      830.56     21.83 o 
   5   0   8       79.62       79.38      7.19 o 
   6   0   8        8.33       16.35      5.64 o 
   7   0   8       41.81       40.59     11.88 o 
   8   0   8        0.14       -4.22      9.77 o 
  -8   1   8      121.49      108.21      9.41 o 
  -7   1   8       60.18       64.87      6.11 o 
  -6   1   8        0.05       -5.17      3.44 o 
  -5   1   8        2.06        0.44      2.96 o 
  -4   1   8        2.80        3.32      2.84 o 
  -3   1   8       68.15       77.77      3.47 o 
  -2   1   8      194.48      192.40      4.62 o 
  -1   1   8      454.07      423.16      6.33 o 
   0   1   8      244.61      251.75      5.29 o 
   1   1   8      323.17      337.74      6.88 o 
   2   1   8      306.73      311.51      6.55 o 
   3   1   8      752.67      785.45     14.16 o 
   4   1   8        1.22        3.86      3.03 o 
   5   1   8      410.28      413.87     11.04 o 
   6   1   8       18.61       22.18      4.38 o 
   7   1   8       28.16       30.48      5.54 o 
   8   1   8       23.96       21.77      7.11 o 
  -8   2   8       96.70       95.86     10.55 o 
  -7   2   8       55.30       53.87      9.96 o 
  -6   2   8       36.98       34.34      5.50 o 
  -5   2   8        0.06        1.01      3.42 o 
  -4   2   8       68.07       67.40      4.21 o 
  -3   2   8      110.32      119.95      3.96 o 
  -2   2   8      100.13      106.25      3.67 o 
  -1   2   8     1123.46     1144.59     13.81 o 
   0   2   8      801.47      742.34     10.15 o 
   1   2   8       13.27       12.57      2.30 o 
   2   2   8      951.43      990.04     13.20 o 
   3   2   8      263.95      263.60      7.68 o 
   4   2   8        6.20       13.20      3.40 o 
   5   2   8      344.38      352.90     10.34 o 
   6   2   8       93.61       97.58      6.16 o 
   7   2   8       10.09        7.49      5.99 o 
   8   2   8       39.32       34.44     10.87 o 
  -8   3   8        3.83        0.32      6.74 o 
  -7   3   8       40.98       58.86      7.74 o 
  -6   3   8        5.36        2.64      4.41 o 
  -5   3   8      294.05      302.85      8.84 o 
  -4   3   8        6.36        0.04      3.34 o 
  -3   3   8        0.44       -2.07      1.94 o 
  -2   3   8      139.84      182.97     12.66 o 
  -1   3   8      893.83      956.67     12.31 o 
   0   3   8      525.01      544.06     10.25 o 
   1   3   8      243.08      228.23      5.36 o 
   2   3   8      954.87      986.74     12.79 o 
   3   3   8      774.30      770.64     13.45 o 
   4   3   8       43.85       40.94      4.35 o 
   5   3   8        2.41       -3.35      3.66 o 
   6   3   8       94.80       92.02      6.96 o 
   7   3   8       82.13       76.29      6.88 o 
  -8   4   8       33.05       25.44     11.44 o 
  -7   4   8       75.01       96.79      8.07 o 
  -6   4   8       86.55       92.80      7.84 o 
  -5   4   8      133.05      133.70      7.98 o 
  -4   4   8      103.08      106.37      5.00 o 
  -3   4   8       73.37       70.94      4.55 o 
  -2   4   8      439.19      466.17      8.85 o 
  -1   4   8      389.82      374.23      7.82 o 
   0   4   8        4.53       -3.64      2.57 o 
   1   4   8       12.96       16.22      2.92 o 
   2   4   8      341.20      328.62      6.47 o 
   3   4   8      167.89      169.98      6.26 o 
   4   4   8      100.79       98.97      5.96 o 
   5   4   8       50.35       53.25      6.17 o 
   6   4   8       77.59       89.78      8.24 o 
   7   4   8       17.23       16.94     13.49 o 
  -8   5   8        6.06       -1.53      7.32 o 
  -7   5   8       14.95       24.98      7.61 o 
  -6   5   8       29.06       25.74      9.16 o 
  -5   5   8      787.99      783.04     34.32 o 
  -4   5   8      530.01      546.20     11.24 o 
  -3   5   8       30.70       36.20      4.19 o 
  -2   5   8      174.31      182.72      6.23 o 
  -1   5   8     1456.35     1489.68     21.33 o 
   0   5   8       10.35       11.07      3.14 o 
   1   5   8        0.43       -4.19      2.89 o 
   2   5   8      456.19      480.39     12.13 o 
   3   5   8       17.10       22.97      3.71 o 
   4   5   8       21.09        5.83      4.91 o 
   5   5   8       62.92       55.42      6.76 o 
   6   5   8       18.17       16.34      7.09 o 
   7   5   8        2.97        2.24      6.95 o 
  -7   6   8        7.24       13.57      7.97 o 
  -6   6   8        1.11        1.47      7.52 o 
  -5   6   8       60.23       63.33      5.96 o 
  -4   6   8      136.99      146.77      8.11 o 
  -3   6   8       33.05       25.41      4.13 o 
  -2   6   8      480.48      521.22     11.05 o 
  -1   6   8        1.83       -2.82      3.01 o 
   0   6   8        3.31        4.07      4.09 o 
   1   6   8      178.28      182.31      6.98 o 
   2   6   8        7.67        0.97      3.72 o 
   3   6   8        0.01       -2.39      3.88 o 
   4   6   8        0.61       -4.42      4.97 o 
   5   6   8       45.87       40.95      8.35 o 
   6   6   8        9.45       25.59      7.90 o 
   7   6   8        5.75       -1.19      7.19 o 
  -7   7   8        4.15        7.05      7.75 o 
  -6   7   8        2.62       -3.12      7.50 o 
  -5   7   8       95.08       97.61     10.22 o 
  -4   7   8        2.90        5.06      8.36 o 
  -3   7   8      283.77      293.94     10.62 o 
  -2   7   8       73.40       75.62      6.13 o 
  -1   7   8        3.22       -1.49      3.81 o 
   0   7   8       71.52       65.70      5.95 o 
   1   7   8        1.11       -1.43      3.76 o 
   2   7   8        9.82        3.57      4.48 o 
   3   7   8       85.33       81.56     10.51 o 
   4   7   8        0.17       -3.81      6.31 o 
   5   7   8        2.14        3.69      7.44 o 
   6   7   8        1.79       -7.56      6.61 o 
  -6   8   8        0.83        0.60      8.08 o 
  -5   8   8       26.49       30.64     10.16 o 
  -4   8   8      314.53      305.05     20.11 o 
  -3   8   8      106.32      104.95      5.98 o 
  -2   8   8        1.00       -1.26      5.26 o 
  -1   8   8       90.68      100.51      8.21 o 
   0   8   8       51.33       62.52      6.51 o 
   1   8   8     1878.73     1809.74     34.34 o 
   2   8   8        1.74        6.46      4.29 o 
   3   8   8       17.24       15.55      8.30 o 
   4   8   8        0.12       -1.29      6.91 o 
   5   8   8        5.46       11.03      8.12 o 
   6   8   8       12.37        5.24      8.22 o 
  -5   9   8        3.47       -2.48      9.66 o 
  -4   9   8        0.41       -1.96      8.95 o 
  -3   9   8        6.32        7.02      4.74 o 
  -2   9   8       25.43       23.87      7.48 o 
  -1   9   8        9.01       -6.34      5.86 o 
   0   9   8        1.00       -4.37      6.56 o 
   1   9   8       34.94       33.38      6.92 o 
   2   9   8      209.75      206.80     11.22 o 
   3   9   8        6.32       -3.60      7.84 o 
   4   9   8        3.81       -3.20      7.65 o 
   5   9   8        1.58       14.32      8.95 o 
  -5  10   8        0.35       -2.79     11.18 o 
  -4  10   8        6.15        1.99     10.74 o 
  -3  10   8       63.74       48.47     10.73 o 
  -2  10   8       17.19       27.63      9.40 o 
  -1  10   8        0.28       -9.57      6.65 o 
   0  10   8        0.08        1.96      6.81 o 
   1  10   8        0.61       -5.51      8.01 o 
   2  10   8        1.06        3.10      6.92 o 
   3  10   8        5.55        1.24      8.96 o 
   4  10   8        1.80       -7.79      8.16 o 
  -3  11   8       13.36        1.69     11.48 o 
  -2  11   8        0.49       -5.33      8.38 o 
  -1  11   8       15.44        2.29     15.85 o 
   0  11   8       34.44        4.35     10.11 o 
   1  11   8        0.02        5.97      9.32 o 
   2  11   8        2.56       -8.34      7.11 o 
   3  11   8        8.95        2.81     12.89 o 
   0  12   8        0.00      -17.89     15.60 o 
  -8   1   9       59.81       76.10     11.58 o 
  -7   1   9      153.30      148.26      8.40 o 
  -6   1   9      104.98       98.70      6.41 o 
  -5   1   9      688.31      670.51     14.27 o 
  -4   1   9      130.61      142.97      5.51 o 
  -3   1   9      235.71      260.51      4.70 o 
  -2   1   9     1306.17     1280.62     14.08 o 
  -1   1   9     2342.72     2319.56     23.07 o 
   0   1   9      237.71      220.36      5.12 o 
   1   1   9      100.27       97.74      4.07 o 
   2   1   9        0.00       -1.40      1.91 o 
   3   1   9       26.16       38.41      3.97 o 
   4   1   9       87.87      101.38      5.37 o 
   5   1   9      302.57      302.97     10.34 o 
   6   1   9      201.29      209.28     10.97 o 
   7   1   9       17.85       19.57      5.82 o 
   8   1   9       12.85        7.10      7.54 o 
  -8   2   9        8.17       10.24      6.27 o 
  -7   2   9      224.05      217.18      9.93 o 
  -6   2   9       75.99       73.72      5.83 o 
  -5   2   9      376.91      395.62      9.57 o 
  -4   2   9      503.02      497.44     10.28 o 
  -3   2   9      720.58      755.41      9.42 o 
  -2   2   9       97.78       94.27      3.37 o 
  -1   2   9      134.80      143.47      4.18 o 
   0   2   9      202.27      238.69      6.00 o 
   1   2   9      565.48      589.17      9.14 o 
   2   2   9        9.39       14.89      2.18 o 
   3   2   9        0.24        5.41      3.04 o 
   4   2   9        1.42        2.46      3.38 o 
   5   2   9      245.34      245.52      9.73 o 
   6   2   9       22.04       18.30      5.41 o 
   7   2   9        1.27        5.28      5.25 o 
  -8   3   9       22.63       22.59      6.81 o 
  -7   3   9       12.30       22.35      7.93 o 
  -6   3   9        6.13        0.04      4.91 o 
  -5   3   9      158.14      154.63      7.02 o 
  -4   3   9       18.85       20.80      3.12 o 
  -3   3   9      101.67      109.04      4.12 o 
  -2   3   9      316.55      338.70      8.39 o 
  -1   3   9      420.92      423.55      9.92 o 
   0   3   9      639.01      631.39     10.13 o 
   1   3   9        8.48       13.69      2.18 o 
   2   3   9        5.19        3.68      2.61 o 
   3   3   9       12.01        6.72      3.05 o 
   4   3   9       19.95       19.24      4.06 o 
   5   3   9       18.11       20.00      4.66 o 
   6   3   9       30.02       33.76      5.87 o 
   7   3   9       37.27       41.86      7.94 o 
  -8   4   9        3.80      -10.62      7.08 o 
  -7   4   9       21.83       13.53      8.70 o 
  -6   4   9      110.11       92.17      9.58 o 
  -5   4   9       18.90       20.59      6.02 o 
  -4   4   9      374.08      350.12      7.79 o 
  -3   4   9       18.21       19.33      3.03 o 
  -2   4   9       18.91       16.07      2.79 o 
  -1   4   9      623.93      646.56     10.88 o 
   0   4   9      218.68      236.56      6.81 o 
   1   4   9     1154.67     1118.84     16.05 o 
   2   4   9      110.82      111.68      4.05 o 
   3   4   9       57.43       57.75      5.05 o 
   4   4   9       16.23       16.62      4.74 o 
   5   4   9        2.21        0.03      4.81 o 
   6   4   9        1.61        4.75      7.02 o 
   7   4   9        2.77        2.49      6.94 o 
  -7   5   9       12.14       13.97      9.02 o 
  -6   5   9       20.25       25.42      9.78 o 
  -5   5   9      201.00      200.13     12.17 o 
  -4   5   9      469.45      458.32     10.28 o 
  -3   5   9        4.04        4.33      2.70 o 
  -2   5   9       48.29       51.01      4.09 o 
  -1   5   9        0.39       -3.64      2.84 o 
   0   5   9     1056.69     1060.63     16.88 o 
   1   5   9        4.20        2.18      3.25 o 
   2   5   9       94.85      113.27      5.62 o 
   3   5   9       13.23       14.95      4.94 o 
   4   5   9       93.37      100.19      7.41 o 
   5   5   9       40.99       32.75      7.58 o 
   6   5   9       53.78       55.89      8.60 o 
   7   5   9        0.70        1.50      7.22 o 
  -7   6   9       39.66       34.20     11.10 o 
  -6   6   9        0.02       -2.20      8.48 o 
  -5   6   9        6.73        7.68      4.58 o 
  -4   6   9      164.09      158.82      9.86 o 
  -3   6   9       84.66       78.05      4.72 o 
  -2   6   9      143.21      141.71      5.73 o 
  -1   6   9        7.57        3.96      3.57 o 
   0   6   9       12.33        9.48      4.96 o 
   1   6   9       58.74       44.41      4.74 o 
   2   6   9       30.33       21.53      4.19 o 
   3   6   9      612.15      532.39     32.68 o 
   4   6   9        1.10       -8.57      5.72 o 
   5   6   9        1.23       -3.66      6.51 o 
   6   6   9       11.14        9.70      7.54 o 
  -7   7   9       49.61       39.49     27.71 o 
  -6   7   9       15.63       11.89     18.55 o 
  -5   7   9      323.49      321.72     13.73 o 
  -4   7   9      254.97      275.31     15.41 o 
  -3   7   9       17.98       17.24      4.25 o 
  -2   7   9       23.24       21.11      4.40 o 
  -1   7   9       25.54       17.43      4.56 o 
   0   7   9        3.58        2.34      4.29 o 
   1   7   9      462.13      463.77     12.85 o 
   2   7   9      879.30      881.46     17.31 o 
   3   7   9       39.08       49.06      8.32 o 
   4   7   9       88.18       85.40      9.33 o 
   5   7   9        7.24        0.78      7.24 o 
   6   7   9        8.54        5.22      7.87 o 
  -6   8   9       17.84        6.61     10.23 o 
  -5   8   9      227.60      213.52     13.22 o 
  -4   8   9      164.64      165.08     13.76 o 
  -3   8   9       40.67       42.08      7.18 o 
  -2   8   9      102.81      115.37      9.31 o 
  -1   8   9        0.04       -6.57      4.67 o 
   0   8   9       21.15       15.60      5.84 o 
   1   8   9      408.40      410.55     16.51 o 
   2   8   9       23.99       15.11      4.85 o 
   3   8   9        0.86       -2.93      8.31 o 
   4   8   9       36.46       25.49      8.17 o 
   5   8   9       57.21       60.97     10.99 o 
  -5   9   9        0.90       13.72     11.35 o 
  -4   9   9       37.89       28.83      9.90 o 
  -3   9   9       19.67       25.69      9.54 o 
  -2   9   9        0.87       10.22      6.83 o 
  -1   9   9       25.89       14.87      7.73 o 
   0   9   9      112.47      113.21     10.20 o 
   1   9   9       90.05       84.88      9.24 o 
   2   9   9      106.50      101.63     11.44 o 
   3   9   9       14.84       15.75      9.39 o 
   4   9   9        1.96       -0.53      7.82 o 
   5   9   9       19.11       10.83      9.61 o 
  -4  10   9       30.06       31.83     10.79 o 
  -3  10   9        4.61       -0.21      9.33 o 
  -2  10   9       29.89       26.57      9.52 o 
  -1  10   9        7.92       -9.14      8.34 o 
   0  10   9        1.00      -10.28      6.85 o 
   1  10   9        0.77       -2.44     15.83 o 
   2  10   9        1.24        6.46     13.59 o 
   3  10   9        3.33       -7.31      9.32 o 
   4  10   9        0.11      -11.54      8.14 o 
  -3  11   9        2.15       -1.68     12.42 o 
  -2  11   9        0.73       -8.43      9.12 o 
  -1  11   9        0.90        1.42      9.25 o 
   0  11   9       35.09       41.75     11.31 o 
   1  11   9        0.00        2.79      9.40 o 
   2  11   9        0.18       -9.97      6.65 o 
  -8   0  10       37.66       24.10      9.76 o 
  -7   0  10      221.10      199.13     16.15 o 
  -6   0  10       10.89       17.67      8.12 o 
  -5   0  10      215.93      241.81     17.12 o 
  -4   0  10      219.26      219.12      9.72 o 
  -3   0  10        4.69        1.31      2.93 o 
  -2   0  10     3768.87     3905.28     54.84 o 
  -1   0  10      814.13      810.81     14.12 o 
   0   0  10      383.51      380.72     10.51 o 
   1   0  10       70.60       65.38      4.17 o 
   2   0  10       61.43       59.02      3.77 o 
   3   0  10      165.15      149.06     14.39 o 
   4   0  10       91.57       85.18      9.18 o 
   5   0  10       53.95       69.62     19.07 o 
   6   0  10        2.14       -2.81      9.09 o 
   7   0  10        3.94       12.78     11.13 o 
  -8   1  10        1.25       -1.89      5.98 o 
  -7   1  10       29.53       40.89      8.11 o 
  -6   1  10       15.48       14.88      4.45 o 
  -5   1  10        8.97        7.00      3.93 o 
  -4   1  10       71.85       75.54      4.74 o 
  -3   1  10        8.81        8.49      2.25 o 
  -2   1  10      552.92      522.14      7.69 o 
  -1   1  10      868.92      857.79     10.64 o 
   0   1  10      239.42      278.96      6.27 o 
   1   1  10      261.25      260.65      6.62 o 
   2   1  10       28.81       31.27      2.70 o 
   3   1  10       15.78       17.58      4.36 o 
   4   1  10       99.44      105.60      5.83 o 
   5   1  10        0.27       -4.42      3.96 o 
   6   1  10        6.30        7.01      5.11 o 
   7   1  10       27.21       34.99     11.08 o 
  -8   2  10       65.04       60.52     12.39 o 
  -7   2  10        5.21        7.48      5.87 o 
  -6   2  10       18.45        8.01      4.89 o 
  -5   2  10       13.45       19.34      4.58 o 
  -4   2  10      295.81      315.42      7.38 o 
  -3   2  10        4.84        6.13      2.65 o 
  -2   2  10      593.29      599.93      8.50 o 
  -1   2  10       42.19       54.40      3.23 o 
   0   2  10     1684.08     1621.37     22.30 o 
   1   2  10       53.89       57.92      3.32 o 
   2   2  10       73.92       83.41      4.09 o 
   3   2  10       30.63       38.98      4.19 o 
   4   2  10        6.82        7.83      4.76 o 
   5   2  10        5.58        7.89      4.49 o 
   6   2  10      175.81      184.94     10.31 o 
   7   2  10       22.97       22.31      7.69 o 
  -8   3  10       17.61       26.44      9.54 o 
  -7   3  10        8.39       12.96      6.23 o 
  -6   3  10        1.41       -3.73      4.42 o 
  -5   3  10       91.46       96.44      6.22 o 
  -4   3  10        6.00        2.40      3.05 o 
  -3   3  10      260.32      248.54      5.28 o 
  -2   3  10       85.83      101.70      3.97 o 
  -1   3  10      603.95      600.90      9.79 o 
   0   3  10      115.05      122.65      5.45 o 
   1   3  10      159.01      172.65      5.12 o 
   2   3  10       18.37       19.23      2.62 o 
   3   3  10       47.36       50.64      5.50 o 
   4   3  10      187.38      187.30      7.61 o 
   5   3  10       42.74       36.57      6.24 o 
   6   3  10      140.90      114.50     13.57 o 
   7   3  10       19.00       22.17      7.46 o 
  -8   4  10        0.38       -9.95      6.84 o 
  -7   4  10       14.91       10.60      7.35 o 
  -6   4  10       29.87       30.45      8.26 o 
  -5   4  10       68.07       56.91      6.88 o 
  -4   4  10      342.46      352.78      8.16 o 
  -3   4  10      315.96      310.10      6.67 o 
  -2   4  10      123.72      128.03      5.49 o 
  -1   4  10      865.49      847.30     12.67 o 
   0   4  10       49.84       51.99      3.54 o 
   1   4  10       41.20       52.50      4.42 o 
   2   4  10      233.64      243.61      8.04 o 
   3   4  10       30.09       36.65      4.32 o 
   4   4  10        5.97        7.93      6.75 o 
   5   4  10        9.36       -0.27      5.21 o 
   6   4  10        1.65       -8.92      5.94 o 
   7   4  10       16.02       21.31     14.82 o 
  -7   5  10        8.06        4.45      7.22 o 
  -6   5  10        1.71        0.29      6.50 o 
  -5   5  10      237.47      246.53     17.81 o 
  -4   5  10       36.18       30.36      4.87 o 
  -3   5  10        2.29        2.26      2.78 o 
  -2   5  10        5.75        6.27      3.33 o 
  -1   5  10      642.00      635.54     12.27 o 
   0   5  10      150.91      148.37      6.50 o 
   1   5  10      207.43      206.21      7.38 o 
   2   5  10      980.99      974.33     15.90 o 
   3   5  10       37.37       47.16      5.93 o 
   4   5  10       64.07       68.43      7.87 o 
   5   5  10        0.22        0.35      6.35 o 
   6   5  10       28.84       20.94      7.74 o 
   7   5  10        0.66       -3.04      7.17 o 
  -7   6  10       26.75        9.01      7.83 o 
  -6   6  10       17.93       15.29      8.10 o 
  -5   6  10       34.38       33.84      5.32 o 
  -4   6  10        1.22       -1.99      4.80 o 
  -3   6  10       17.33       21.90      4.21 o 
  -2   6  10        6.88        5.34      3.58 o 
  -1   6  10        2.91        0.88      3.54 o 
   0   6  10        5.36        3.28      4.21 o 
   1   6  10      146.24      159.60      9.88 o 
   2   6  10       63.85       75.19      5.95 o 
   3   6  10      717.26      706.07     24.30 o 
   4   6  10       37.02       40.86      9.01 o 
   5   6  10       31.71       25.90      8.29 o 
   6   6  10        4.94        4.18      7.44 o 
  -6   7  10      166.35      175.80     17.48 o 
  -5   7  10        3.90       -5.84      5.71 o 
  -4   7  10      141.92      149.66     12.64 o 
  -3   7  10       13.13       13.76      4.94 o 
  -2   7  10       20.33       19.72      5.47 o 
  -1   7  10        8.14        3.51      4.68 o 
   0   7  10       38.80       32.05      5.70 o 
   1   7  10       32.83       36.89      6.50 o 
   2   7  10       86.77       87.94      7.97 o 
   3   7  10       42.00       40.96      8.01 o 
   4   7  10       47.31       39.26      7.97 o 
   5   7  10        4.84        7.67      7.52 o 
   6   7  10        4.11       17.71     10.43 o 
  -6   8  10       26.94       17.56     14.54 o 
  -5   8  10       10.05       17.03      7.26 o 
  -4   8  10        6.36        6.88      8.09 o 
  -3   8  10      179.94      186.73      9.63 o 
  -2   8  10       11.42        6.93      5.23 o 
  -1   8  10        1.00        1.08      5.78 o 
   0   8  10        0.12        8.05      6.04 o 
   1   8  10       84.56       79.32     10.40 o 
   2   8  10       34.94       37.10      6.88 o 
   3   8  10       30.69       19.31     11.06 o 
   4   8  10       24.88       32.18      8.38 o 
   5   8  10        0.81        1.55      8.00 o 
  -5   9  10        5.73       10.94      7.33 o 
  -4   9  10       11.26        5.80      8.72 o 
  -3   9  10       71.03       83.73      7.87 o 
  -2   9  10      148.03      144.39     12.74 o 
  -1   9  10       32.84       37.83      8.80 o 
   0   9  10        6.12       -4.96      6.88 o 
   1   9  10       13.78       18.37     10.47 o 
   2   9  10       23.54       13.56      6.83 o 
   3   9  10        1.53       11.51      9.58 o 
   4   9  10        6.65        2.64      8.82 o 
  -4  10  10        3.84       12.60     12.02 o 
  -3  10  10       49.44       55.51      8.87 o 
  -2  10  10       28.14       18.67      9.45 o 
  -1  10  10       34.50       14.08      9.51 o 
   0  10  10       28.09       26.70     10.58 o 
   1  10  10       25.59       25.26      9.82 o 
   2  10  10       25.24       26.17      7.93 o 
   3  10  10        2.25       -2.46     11.14 o 
  -3  11  10        0.79       -6.22      7.22 o 
  -2  11  10       11.79        0.63      9.31 o 
  -1  11  10        2.02       -7.12     11.95 o 
   0  11  10        2.68      -17.02     11.35 o 
   1  11  10        4.80       -6.13      8.69 o 
   2  11  10        5.82        6.85      7.23 o 
  -8   1  11        6.86       -0.37      7.87 o 
  -7   1  11      109.75      126.81      9.91 o 
  -6   1  11       49.14       40.22      6.20 o 
  -5   1  11        6.36        5.62      3.75 o 
  -4   1  11       46.70       55.63      4.62 o 
  -3   1  11      304.25      306.65      7.52 o 
  -2   1  11     1232.50     1274.91     14.63 o 
  -1   1  11     1804.68     1806.85     20.85 o 
   0   1  11      179.97      176.93      5.51 o 
   1   1  11       95.65       94.65      4.51 o 
   2   1  11      471.13      474.67      8.58 o 
   3   1  11        1.07        1.83      3.85 o 
   4   1  11      210.99      234.45     11.59 o 
   5   1  11       46.91       61.06      6.63 o 
   6   1  11       13.58        3.59     10.03 o 
   7   1  11        1.19        3.64      8.44 o 
  -8   2  11       16.10       13.42      6.75 o 
  -7   2  11       10.95       17.32      6.65 o 
  -6   2  11        9.02       10.27      5.38 o 
  -5   2  11       90.20      111.79      6.05 o 
  -4   2  11      114.55      119.19      4.74 o 
  -3   2  11       70.00       79.08      3.99 o 
  -2   2  11       18.14       14.60      3.13 o 
  -1   2  11       18.97       18.48      3.49 o 
   0   2  11     1176.12     1131.09     17.23 o 
   1   2  11        0.25       -0.32      2.41 o 
   2   2  11       18.33       12.59      2.87 o 
   3   2  11        3.26       -1.57      4.54 o 
   4   2  11       29.89       28.77      4.60 o 
   5   2  11       28.36       34.55      7.61 o 
   6   2  11        0.13       -3.44      6.46 o 
   7   2  11        2.18        4.55      7.06 o 
  -8   3  11        5.35        1.58      6.41 o 
  -7   3  11        3.49        2.18      6.50 o 
  -6   3  11       11.83       16.88      7.93 o 
  -5   3  11      205.78      203.95      9.07 o 
  -4   3  11      927.41      914.65     13.90 o 
  -3   3  11      239.24      233.67      5.43 o 
  -2   3  11      157.22      163.31      4.94 o 
  -1   3  11       23.13       24.60      3.13 o 
   0   3  11       53.08       47.03      4.75 o 
   1   3  11      320.65      314.88      7.78 o 
   2   3  11      330.85      311.99      6.86 o 
   3   3  11        8.79        9.11      3.75 o 
   4   3  11       30.18       25.31      5.25 o 
   5   3  11        7.53        2.13      6.69 o 
   6   3  11       24.71       33.04      8.24 o 
   7   3  11       36.46       30.73      8.48 o 
  -7   4  11        1.59        1.61      6.77 o 
  -6   4  11        1.05       -6.06      7.47 o 
  -5   4  11      312.72      316.25     13.78 o 
  -4   4  11       17.63       14.86      4.07 o 
  -3   4  11        1.96       -1.35      2.87 o 
  -2   4  11      179.01      196.30      6.31 o 
  -1   4  11       15.57       15.05      3.92 o 
   0   4  11       92.08       92.67      4.94 o 
   1   4  11      234.67      252.73      7.42 o 
   2   4  11        0.28        2.58      2.63 o 
   3   4  11       57.14       53.40      5.09 o 
   4   4  11       71.78       92.28     10.57 o 
   5   4  11       21.49       11.70      6.98 o 
   6   4  11        0.75       -5.40      7.09 o 
   7   4  11        1.14       -2.16      7.11 o 
  -7   5  11        2.43       -0.66      7.35 o 
  -6   5  11       49.38       59.69      9.75 o 
  -5   5  11      227.01      235.37      9.55 o 
  -4   5  11       32.86       23.11      5.34 o 
  -3   5  11       26.65       23.49      4.90 o 
  -2   5  11       35.88       53.36      4.46 o 
  -1   5  11       72.32       72.13      5.09 o 
   0   5  11      365.63      386.23     12.03 o 
   1   5  11        1.95        1.91      4.48 o 
   2   5  11      443.99      428.90     10.90 o 
   3   5  11       17.19       18.83      6.35 o 
   4   5  11        0.37       13.97      6.62 o 
   5   5  11        1.23       -8.85      5.90 o 
   6   5  11        0.13        3.35      9.20 o 
  -7   6  11        5.24       -1.40      7.23 o 
  -6   6  11       15.29       12.30      7.84 o 
  -5   6  11       14.80       26.79      6.16 o 
  -4   6  11       43.63       58.54      9.90 o 
  -3   6  11      105.64      102.66      5.97 o 
  -2   6  11        4.20        4.97      3.87 o 
  -1   6  11       25.00       23.45      4.68 o 
   0   6  11       68.73       97.90      7.34 o 
   1   6  11       25.95       22.08      4.87 o 
   2   6  11     1975.34     1922.04     32.69 o 
   3   6  11       41.49       34.22      7.24 o 
   4   6  11       42.38       39.23      7.78 o 
   5   6  11       26.85       15.90      7.76 o 
   6   6  11        5.14       10.55     13.69 o 
  -6   7  11       71.22       49.08     16.59 o 
  -5   7  11       56.94       66.84      9.75 o 
  -4   7  11       43.21       52.12      7.85 o 
  -3   7  11        3.34        5.09      4.58 o 
  -2   7  11        0.18        9.90      5.12 o 
  -1   7  11        0.42        1.56      4.33 o 
   0   7  11        0.60        2.46      4.64 o 
   1   7  11      165.93      148.45      9.21 o 
   2   7  11        0.00        4.21      5.72 o 
   3   7  11        6.16       -2.29      6.68 o 
   4   7  11       16.93        7.90      6.98 o 
   5   7  11       21.64       11.75     10.09 o 
  -6   8  11        5.23        0.05      9.88 o 
  -5   8  11       10.00       16.23      7.34 o 
  -4   8  11        1.77        2.15      8.08 o 
  -3   8  11      112.39      122.97      9.15 o 
  -2   8  11      194.94      197.18     10.55 o 
  -1   8  11       33.66       32.29      7.65 o 
   0   8  11       15.78       15.03      6.98 o 
   1   8  11       90.68      113.33     11.08 o 
   2   8  11       11.51       11.05      6.20 o 
   3   8  11       63.38       44.39      8.98 o 
   4   8  11       12.02       16.44     12.90 o 
   5   8  11       11.24       14.75     12.31 o 
  -5   9  11       31.45       21.09      8.03 o 
  -4   9  11      107.38      105.29     13.26 o 
  -3   9  11        1.36        9.42      6.04 o 
  -2   9  11        8.16       10.51      8.80 o 
  -1   9  11       22.12       32.25      8.33 o 
   0   9  11        0.13       11.09      7.06 o 
   1   9  11        5.71       13.16      8.81 o 
   2   9  11       23.14       14.55      7.21 o 
   3   9  11        0.81       -2.70      9.17 o 
   4   9  11        0.07        2.33      9.92 o 
  -4  10  11        5.92        2.04     11.86 o 
  -3  10  11       22.26       22.96      8.55 o 
  -2  10  11        0.04       12.19      9.12 o 
  -1  10  11        3.62       19.94      9.56 o 
   0  10  11        5.54       23.82     12.54 o 
   1  10  11        2.28        3.61      8.95 o 
   2  10  11       12.68       11.44      7.18 o 
   3  10  11       13.54       21.53     13.67 o 
  -2  11  11       43.94       42.82     11.10 o 
  -1  11  11        0.62      -10.38     12.18 o 
   0  11  11       44.95       42.23     14.28 o 
   1  11  11        1.51       -2.43      9.11 o 
  -8   0  12       29.07       21.26     10.05 o 
  -7   0  12       25.75       28.41     16.93 o 
  -6   0  12       42.28       28.91      9.35 o 
  -5   0  12       20.12       23.07      6.24 o 
  -4   0  12       82.23       74.83      7.22 o 
  -3   0  12      121.48      127.58      5.78 o 
  -2   0  12     5815.78     5618.99     74.76 o 
  -1   0  12     5643.98     5487.58     83.11 o 
   0   0  12      177.64      207.05      9.11 o 
   1   0  12      646.40      679.58     14.66 o 
   2   0  12      156.57      169.95      6.39 o 
   3   0  12       24.27       36.89      6.79 o 
   4   0  12        6.58        3.62      5.90 o 
   5   0  12        0.47       -8.28     10.92 o 
   6   0  12       26.61       19.48     12.69 o 
   7   0  12       30.02        8.96     13.15 o 
  -8   1  12        9.58       16.36      7.29 o 
  -7   1  12        6.14        0.39      5.75 o 
  -6   1  12       70.81       59.39      8.36 o 
  -5   1  12        3.46       -5.92      3.95 o 
  -4   1  12       27.92       29.27      3.57 o 
  -3   1  12        0.69        2.35      2.50 o 
  -2   1  12       90.37       93.62      4.17 o 
  -1   1  12        4.65        1.62      2.74 o 
   0   1  12     1528.65     1521.13     21.76 o 
   1   1  12       13.98        7.12      2.61 o 
   2   1  12      190.16      206.16      5.36 o 
   3   1  12       11.20       12.25      4.51 o 
   4   1  12       93.07       98.06      7.21 o 
   5   1  12        1.11       -6.59      7.66 o 
   6   1  12        6.60        4.14      8.57 o 
   7   1  12        1.72        7.52      8.73 o 
  -8   2  12       30.01       33.39      8.41 o 
  -7   2  12       36.41       30.54      7.46 o 
  -6   2  12       14.65       18.95      6.32 o 
  -5   2  12        0.20       -3.45      4.24 o 
  -4   2  12        0.03        2.77      3.28 o 
  -3   2  12      223.72      209.22      5.13 o 
  -2   2  12       57.28       56.79      3.58 o 
  -1   2  12        0.83        2.74      3.26 o 
   0   2  12       47.62       50.45      4.54 o 
   1   2  12       52.01       48.28      4.85 o 
   2   2  12      298.62      293.76      7.58 o 
   3   2  12       32.74       41.33      5.65 o 
   4   2  12       88.49       97.43      8.26 o 
   5   2  12        9.11       21.05      7.41 o 
   6   2  12       86.83       70.02      9.60 o 
   7   2  12        2.74        7.20      9.20 o 
  -8   3  12        9.75        1.21      6.87 o 
  -7   3  12        0.01       -3.92     10.00 o 
  -6   3  12      130.90      125.28     10.04 o 
  -5   3  12       88.13      105.11      8.11 o 
  -4   3  12      738.39      700.90     11.97 o 
  -3   3  12       37.00       38.73      3.32 o 
  -2   3  12      205.27      208.31      9.22 o 
  -1   3  12      128.80      125.96      5.20 o 
   0   3  12        5.98        9.44      3.81 o 
   1   3  12      201.97      199.33      6.91 o 
   2   3  12       63.54       57.47      4.18 o 
   3   3  12       11.11       11.94      4.06 o 
   4   3  12      104.37      121.01      8.72 o 
   5   3  12      277.45      286.22     14.67 o 
   6   3  12        9.31       10.15      7.16 o 
   7   3  12        0.03      -10.34      8.66 o 
  -7   4  12        0.42        0.97      7.82 o 
  -6   4  12       12.96       15.13      8.02 o 
  -5   4  12       49.63       47.42     10.78 o 
  -4   4  12      208.97      226.03      8.38 o 
  -3   4  12        7.26        1.53      3.01 o 
  -2   4  12      120.25      143.46      5.89 o 
  -1   4  12      179.34      199.81      6.77 o 
   0   4  12       89.66       89.61      6.26 o 
   1   4  12       30.88       29.70      4.06 o 
   2   4  12        5.03        3.79      2.72 o 
   3   4  12      203.12      215.45     11.29 o 
   4   4  12       22.65       23.45      6.96 o 
   5   4  12        0.05       -3.63      6.66 o 
   6   4  12        3.53       -1.62      7.21 o 
  -7   5  12       44.88       56.11     12.01 o 
  -6   5  12        7.97       -1.74      7.05 o 
  -5   5  12       17.77       12.57      5.88 o 
  -4   5  12      150.68      162.80      8.99 o 
  -3   5  12       20.38       16.68      4.13 o 
  -2   5  12      129.34      142.55      6.14 o 
  -1   5  12        3.09        3.29      3.89 o 
   0   5  12      316.58      313.70      8.37 o 
   1   5  12        7.15        6.18      3.35 o 
   2   5  12       57.05       51.53      5.26 o 
   3   5  12      296.67      316.94     13.06 o 
   4   5  12        0.02        4.97      6.04 o 
   5   5  12        3.42        6.54      6.83 o 
   6   5  12        1.35       13.42     11.96 o 
  -7   6  12        2.16        2.09      7.98 o 
  -6   6  12       58.34       39.28      9.98 o 
  -5   6  12        2.87        4.32      5.72 o 
  -4   6  12       68.23       77.38      7.56 o 
  -3   6  12        0.37       -2.05      4.29 o 
  -2   6  12       84.76       88.75      7.07 o 
  -1   6  12       20.49        9.90      4.58 o 
   0   6  12      202.84      220.25      8.56 o 
   1   6  12       52.68       45.87      6.62 o 
   2   6  12      430.41      415.28     17.46 o 
   3   6  12       39.91       51.95      7.63 o 
   4   6  12        0.06      -10.22      7.45 o 
   5   6  12        8.77       15.66     10.03 o 
   6   6  12       11.97       19.81     19.12 o 
  -6   7  12        0.20       -2.44      8.28 o 
  -5   7  12       38.78       42.52      7.52 o 
  -4   7  12       86.00       93.91      9.46 o 
  -3   7  12        0.06        1.05      5.53 o 
  -2   7  12       40.79       44.36      7.77 o 
  -1   7  12        9.30        7.73      4.96 o 
   0   7  12        5.53        5.87      5.69 o 
   1   7  12       99.87       99.95     11.18 o 
   2   7  12       23.15       20.50     10.79 o 
   3   7  12      175.48      168.76     14.24 o 
   4   7  12        7.24        7.05      8.82 o 
   5   7  12       16.01       10.28     10.63 o 
  -5   8  12       64.81       51.29     11.56 o 
  -4   8  12        0.62        5.76      8.39 o 
  -3   8  12        5.39       -0.75      5.71 o 
  -2   8  12        2.40       11.23      5.92 o 
  -1   8  12       40.66       39.57      8.43 o 
   0   8  12       32.08       28.33      7.63 o 
   1   8  12        3.23        1.96      6.87 o 
   2   8  12      136.30      134.02     10.41 o 
   3   8  12       17.38       22.71     10.10 o 
   4   8  12       14.93       11.45      9.76 o 
   5   8  12        0.90       12.10     11.17 o 
  -5   9  12        1.13       12.11      7.37 o 
  -4   9  12       12.20       -6.51      8.80 o 
  -3   9  12       61.21       77.43     15.82 o 
  -2   9  12       26.72       21.98     15.59 o 
  -1   9  12       35.83       27.77      8.38 o 
   0   9  12      113.22      117.17     12.94 o 
   1   9  12      101.37      129.29     26.66 o 
   2   9  12        0.00        4.50      6.88 o 
   3   9  12        2.42       -1.04      9.59 o 
   4   9  12       40.94       38.18     11.75 o 
  -3  10  12        5.40      -11.13      7.42 o 
  -2  10  12       16.45       11.23      9.50 o 
  -1  10  12       35.36       38.58     10.84 o 
   0  10  12        9.80        6.48     11.73 o 
   1  10  12       13.67        2.37      9.01 o 
   2  10  12        2.32        1.38      6.81 o 
  -1  11  12        0.06       -9.92     12.63 o 
   0  11  12        3.72        1.17     12.33 o 
  -8   1  13       64.14       55.39      9.09 o 
  -7   1  13        2.59        5.15      6.27 o 
  -6   1  13        0.96       -1.60      5.66 o 
  -5   1  13        5.33       -3.26      4.51 o 
  -4   1  13      460.33      456.97      9.23 o 
  -3   1  13      302.04      283.49      7.54 o 
  -2   1  13       69.01       85.65      3.96 o 
  -1   1  13        2.56        5.28      3.86 o 
   0   1  13      160.75      181.78      6.49 o 
   1   1  13      400.24      395.09      8.71 o 
   2   1  13        3.69        1.62      2.50 o 
   3   1  13       27.21       51.16      8.96 o 
   4   1  13       12.43       20.50      9.22 o 
   5   1  13       73.11       65.84     11.35 o 
   6   1  13        7.88       10.73      9.41 o 
   7   1  13       20.17       14.34     14.67 o 
  -7   2  13        7.70       -4.91      8.42 o 
  -6   2  13      296.36      306.05     14.32 o 
  -5   2  13       37.47       39.66      6.31 o 
  -4   2  13      422.73      417.84      9.59 o 
  -3   2  13        0.00        0.03      2.69 o 
  -2   2  13      263.65      274.85      6.75 o 
  -1   2  13        0.54       -1.65      3.27 o 
   0   2  13       11.75        7.71      3.94 o 
   1   2  13      175.79      197.73      7.17 o 
   2   2  13      115.26      119.34      5.39 o 
   3   2  13       46.45       49.19      7.37 o 
   4   2  13       23.16       22.82      7.94 o 
   5   2  13      116.08       98.26     12.99 o 
   6   2  13        1.47       -5.06     12.33 o 
   7   2  13        1.71       11.70      9.75 o 
  -7   3  13       15.54        2.46      9.41 o 
  -6   3  13       13.61       11.40      6.51 o 
  -5   3  13      219.68      207.92     10.51 o 
  -4   3  13      279.60      281.67      8.72 o 
  -3   3  13      153.47      170.95      5.03 o 
  -2   3  13        0.23       -0.47      3.00 o 
  -1   3  13       17.99       14.90      4.65 o 
   0   3  13        0.39       -3.74      3.46 o 
   1   3  13      105.34      108.34      5.43 o 
   2   3  13       56.56       62.81      4.53 o 
   3   3  13      334.34      329.35     22.02 o 
   4   3  13        3.71        6.40      5.80 o 
   5   3  13       39.88       50.14      8.56 o 
   6   3  13        1.20       -5.78     15.88 o 
  -7   4  13       16.38       20.81      8.69 o 
  -6   4  13       90.51       93.02     11.17 o 
  -5   4  13        2.33        1.72      4.44 o 
  -4   4  13       15.15        9.27      5.12 o 
  -3   4  13      102.52       92.93      5.23 o 
  -2   4  13      303.99      308.75      8.43 o 
  -1   4  13      161.46      173.52      6.84 o 
   0   4  13       46.36       57.62      5.25 o 
   1   4  13       28.44       40.68      4.47 o 
   2   4  13       72.82       77.24      6.45 o 
   3   4  13      261.09      250.74     22.13 o 
   4   4  13       25.72       27.99      6.55 o 
   5   4  13        1.40        1.98     16.00 o 
   6   4  13       17.97        1.56     25.67 o 
  -7   5  13        0.08       -4.76      7.30 o 
  -6   5  13        0.35       -5.37      7.97 o 
  -5   5  13        0.44       -6.94      5.07 o 
  -4   5  13        0.18       -3.43      6.17 o 
  -3   5  13      232.90      259.04      8.73 o 
  -2   5  13       98.18      102.58      6.12 o 
  -1   5  13        1.89        1.01      3.48 o 
   0   5  13        0.01        3.29      3.77 o 
   1   5  13       91.81       92.28      6.82 o 
   2   5  13      148.56      141.66      9.16 o 
   3   5  13      108.61      114.00     16.83 o 
   4   5  13       20.96       10.43      8.51 o 
   5   5  13        5.62       12.08     12.67 o 
   6   5  13        6.43       15.48     10.59 o 
  -6   6  13      193.40      203.49     15.78 o 
  -5   6  13        2.80        0.15      5.78 o 
  -4   6  13        7.19       -4.79      6.09 o 
  -3   6  13       14.11       11.03      5.75 o 
  -2   6  13       30.32       33.40      5.82 o 
  -1   6  13      115.10      111.54      7.90 o 
   0   6  13       15.96       19.93      4.89 o 
   1   6  13       26.23       29.16      6.35 o 
   2   6  13        3.19       -4.41     10.39 o 
   3   6  13       92.25       78.38     11.34 o 
   4   6  13       28.91       46.00     10.28 o 
   5   6  13       11.51       18.43     12.93 o 
  -6   7  13       19.27       36.59     10.73 o 
  -5   7  13      224.99      193.41     11.30 o 
  -4   7  13      126.44      153.35     11.08 o 
  -3   7  13        2.32       -1.45      5.77 o 
  -2   7  13       51.20       32.73      6.27 o 
  -1   7  13       53.88       55.77      6.80 o 
   0   7  13       79.15       78.16     10.09 o 
   1   7  13        0.54       -7.65      6.23 o 
   2   7  13        0.02       -0.94      6.09 o 
   3   7  13      111.47       91.21     12.12 o 
   4   7  13       35.65       39.47     12.34 o 
   5   7  13       16.19       22.50     11.31 o 
  -5   8  13       49.27       59.28      9.30 o 
  -4   8  13       14.45       23.53      8.00 o 
  -3   8  13        0.14       -5.94      5.76 o 
  -2   8  13        0.86        2.31      6.89 o 
  -1   8  13        0.95        4.21     10.89 o 
   0   8  13        7.37       18.28      7.43 o 
   1   8  13        0.65       -6.09      6.62 o 
   2   8  13       44.29       28.69      8.51 o 
   3   8  13       82.10       87.93     12.97 o 
   4   8  13        6.32       12.96     10.01 o 
  -4   9  13       36.87       29.94     12.71 o 
  -3   9  13        2.81        1.48      7.15 o 
  -2   9  13        5.00        2.75     10.73 o 
  -1   9  13       12.84        1.32      8.71 o 
   0   9  13       93.69       70.31     11.67 o 
   1   9  13       15.02       15.45      8.97 o 
   2   9  13       32.63       31.09      7.61 o 
   3   9  13       24.35       42.93     12.32 o 
  -3  10  13       10.89       10.76      8.77 o 
  -2  10  13        3.23       -7.58      9.00 o 
  -1  10  13        0.25        2.45     14.05 o 
   0  10  13        6.43        0.91      9.63 o 
   1  10  13        0.04        2.18      8.92 o 
   2  10  13        5.19       -1.30      6.56 o 
  -7   0  14       28.97       30.11     10.70 o 
  -6   0  14        9.79        1.23     22.41 o 
  -5   0  14        3.18       -2.24      6.46 o 
  -4   0  14      310.15      313.57     10.42 o 
  -3   0  14       64.07       58.61      5.27 o 
  -2   0  14        2.74        0.66      4.15 o 
  -1   0  14      654.64      658.32     22.33 o 
   0   0  14      206.80      185.10      7.90 o 
   1   0  14      609.77      623.87     13.22 o 
   2   0  14       25.33       24.20      4.03 o 
   3   0  14       16.17       24.48     10.33 o 
   4   0  14       11.92        8.84     13.80 o 
   5   0  14       81.92       61.78     16.56 o 
   6   0  14       11.60       14.11     13.68 o 
  -7   1  14       33.05       33.50      7.78 o 
  -6   1  14       15.97       14.96      9.50 o 
  -5   1  14       20.71       17.15      5.58 o 
  -4   1  14       92.45       99.24      4.69 o 
  -3   1  14        5.25        0.19      2.75 o 
  -2   1  14       14.41       13.58      3.25 o 
  -1   1  14        0.01        2.12      2.94 o 
   0   1  14        3.48        5.02      3.78 o 
   1   1  14      273.96      281.23      8.11 o 
   2   1  14       25.19       28.25      3.50 o 
   3   1  14       29.11       26.89      8.38 o 
   4   1  14      102.47       76.51     12.31 o 
   5   1  14        0.07       -5.20      8.68 o 
   6   1  14       48.76       52.94     14.65 o 
  -7   2  14        9.88        1.58      6.61 o 
  -6   2  14       48.49       54.02      8.24 o 
  -5   2  14        2.90       -3.31      4.98 o 
  -4   2  14      795.56      785.49     13.56 o 
  -3   2  14      207.05      205.72      5.53 o 
  -2   2  14       14.70       11.26      3.98 o 
  -1   2  14        4.33       -2.17      4.45 o 
   0   2  14      289.80      281.72      8.29 o 
   1   2  14       29.26       24.20      3.53 o 
   2   2  14        6.49       -1.67      3.15 o 
   3   2  14       24.63       34.97      8.92 o 
   4   2  14      108.50      104.31     10.97 o 
   5   2  14      146.76      137.85     14.79 o 
   6   2  14       14.77        9.84     10.81 o 
  -7   3  14        1.10       -9.34      6.23 o 
  -6   3  14        5.13        0.08      6.29 o 
  -5   3  14       91.20       81.00      8.37 o 
  -4   3  14       15.47        7.55      4.66 o 
  -3   3  14      200.46      199.68      7.66 o 
  -2   3  14       55.20       57.80      4.99 o 
  -1   3  14      192.16      195.26      7.81 o 
   0   3  14       16.10       18.18      4.20 o 
   1   3  14       55.59       55.43      4.77 o 
   2   3  14       22.24       11.47      4.53 o 
   3   3  14        0.23       -8.40      7.63 o 
   4   3  14        1.36        1.65      8.13 o 
   5   3  14       10.99       19.06     10.39 o 
   6   3  14       10.10       -4.11      9.43 o 
  -7   4  14       30.97       27.75      9.32 o 
  -6   4  14        0.78       10.39      7.57 o 
  -5   4  14       12.56        6.08      4.46 o 
  -4   4  14       15.83       12.35      5.26 o 
  -3   4  14        6.92        8.13      4.54 o 
  -2   4  14        0.53       -2.88      3.28 o 
  -1   4  14      157.55      174.86      8.67 o 
   0   4  14        0.21       -1.75      3.86 o 
   1   4  14       43.17       47.83      5.59 o 
   2   4  14      204.38      203.81     11.94 o 
   3   4  14       11.17       13.14      7.39 o 
   4   4  14       89.71       87.86     11.48 o 
   5   4  14       68.08       60.17     17.12 o 
   6   4  14        5.39       12.23      9.98 o 
  -7   5  14        0.05      -11.16      7.44 o 
  -6   5  14       41.20       43.22     12.39 o 
  -5   5  14       24.62       22.41      6.38 o 
  -4   5  14        6.67        5.05      5.45 o 
  -3   5  14       59.89       70.85      6.77 o 
  -2   5  14       25.86       18.19      5.55 o 
  -1   5  14        0.00        0.09      4.33 o 
   0   5  14      117.04      122.12      7.12 o 
   1   5  14       24.25       30.13      6.51 o 
   2   5  14       43.77       38.02      8.40 o 
   3   5  14      313.75      329.82     17.61 o 
   4   5  14       18.26        5.23      8.78 o 
   5   5  14        1.62       -3.04      9.42 o 
  -6   6  14        2.05        7.55      8.50 o 
  -5   6  14        2.02       -8.51      5.70 o 
  -4   6  14        0.43       -2.30      6.14 o 
  -3   6  14       20.56       24.71      5.94 o 
  -2   6  14      126.40      115.81      8.09 o 
  -1   6  14       31.57       53.54      7.40 o 
   0   6  14       10.49       12.57      5.32 o 
   1   6  14       72.31      111.29     12.38 o 
   2   6  14       10.29       22.86      6.35 o 
   3   6  14        5.50       -2.22      8.38 o 
   4   6  14        0.07        8.81     12.11 o 
   5   6  14        2.17       -8.61      9.85 o 
  -5   7  14        2.05       -0.76      6.60 o 
  -4   7  14        2.79        5.93      7.14 o 
  -3   7  14       45.47       40.41      7.05 o 
  -2   7  14       31.67       28.39      6.75 o 
  -1   7  14        3.22        8.14      6.08 o 
   0   7  14      112.04      128.31     10.82 o 
   1   7  14        1.87        4.30      6.64 o 
   2   7  14        1.48       -1.99      5.59 o 
   3   7  14        0.44        5.46      9.28 o 
   4   7  14       19.19       16.76      9.88 o 
  -5   8  14       36.75       28.43      8.58 o 
  -4   8  14       24.03       20.17      8.12 o 
  -3   8  14       10.81       -5.69      7.10 o 
  -2   8  14       26.35       22.26      7.96 o 
  -1   8  14        0.50       -6.58      6.81 o 
   0   8  14       63.04       50.44     11.15 o 
   1   8  14      177.76      183.53     13.98 o 
   2   8  14        6.63        7.45      6.28 o 
   3   8  14       36.04       50.03     14.88 o 
   4   8  14       11.57        8.47     10.15 o 
  -4   9  14       30.00       27.60     13.11 o 
  -3   9  14       37.25       32.00      9.12 o 
  -2   9  14        0.16       10.03      9.65 o 
  -1   9  14        1.33        4.79      9.28 o 
   0   9  14       74.24       92.75     12.83 o 
   1   9  14       53.72       81.48     11.80 o 
   2   9  14        3.52        9.44      8.99 o 
   3   9  14       14.62       10.90     13.33 o 
  -2  10  14       20.81       11.54     13.81 o 
  -1  10  14        0.38      -10.68     22.66 o 
   0  10  14        2.85       17.67     12.93 o 
   1  10  14       20.40       -5.41      9.29 o 
  -7   1  15       21.67       21.63      8.79 o 
  -6   1  15        2.79       -1.58      5.63 o 
  -5   1  15      118.43      117.13      8.71 o 
  -4   1  15      272.02      270.77      7.14 o 
  -3   1  15      148.37      147.78      6.11 o 
  -2   1  15      176.69      194.68      6.09 o 
  -1   1  15      124.59      142.73      5.44 o 
   0   1  15       14.43        8.57      3.81 o 
   1   1  15      351.73      336.21      9.88 o 
   2   1  15        4.26        7.95      3.47 o 
   3   1  15        1.18       11.78      6.78 o 
   4   1  15       22.64       36.64     11.06 o 
   5   1  15        9.42        8.91     15.17 o 
   6   1  15        3.84       -6.08      8.85 o 
  -7   2  15       11.16       18.82      7.49 o 
  -6   2  15       33.81       48.81      9.45 o 
  -5   2  15      150.42      135.51      9.33 o 
  -4   2  15        3.19        2.70      3.59 o 
  -3   2  15      116.40      109.36      5.83 o 
  -2   2  15       19.53       12.93      4.26 o 
  -1   2  15      109.99      107.07      6.12 o 
   0   2  15       12.81       13.64      4.10 o 
   1   2  15       69.96       78.64      5.87 o 
   2   2  15       83.17       81.27      7.86 o 
   3   2  15       57.68       55.66     10.10 o 
   4   2  15      225.88      182.54     16.66 o 
   5   2  15        1.94        9.35      9.72 o 
   6   2  15        0.59      -14.11      9.41 o 
  -7   3  15        3.86       -6.58      6.56 o 
  -6   3  15       23.50       21.00      7.22 o 
  -5   3  15        5.76        4.27      4.99 o 
  -4   3  15       74.71       63.82      4.99 o 
  -3   3  15       25.33       21.60      5.74 o 
  -2   3  15      150.97      144.67      6.52 o 
  -1   3  15       33.45       30.81      5.20 o 
   0   3  15       31.40       35.83      5.12 o 
   1   3  15        6.10        2.81      3.82 o 
   2   3  15      169.75      162.70      9.85 o 
   3   3  15      174.98      161.46     13.12 o 
   4   3  15        9.36       15.10     10.22 o 
   5   3  15       72.05       49.49     12.62 o 
   6   3  15        4.52        7.24     17.07 o 
  -7   4  15       42.02       38.37     10.35 o 
  -6   4  15       14.94        4.50      7.95 o 
  -5   4  15       34.25       50.88      9.96 o 
  -4   4  15       23.41       28.41      4.44 o 
  -3   4  15        0.00       -0.28      4.97 o 
  -2   4  15      165.35      165.07      8.84 o 
  -1   4  15        4.04        1.60      4.21 o 
   0   4  15       10.96       18.92      4.59 o 
   1   4  15      216.18      218.20     10.00 o 
   2   4  15       60.56       64.88      8.42 o 
   3   4  15      265.57      277.29     19.01 o 
   4   4  15       37.42       49.77     12.71 o 
   5   4  15        1.14       15.84     15.90 o 
  -6   5  15       17.00       15.13      9.04 o 
  -5   5  15        7.37        5.46      5.92 o 
  -4   5  15       43.02       35.08      6.50 o 
  -3   5  15       16.61       17.81      5.60 o 
  -2   5  15        9.04       16.43      5.14 o 
  -1   5  15       63.93       80.51      6.65 o 
   0   5  15        2.30        2.28      4.57 o 
   1   5  15        2.73        6.34      6.43 o 
   2   5  15       98.58      101.16      8.72 o 
   3   5  15        0.71        9.81      9.15 o 
   4   5  15        1.02       11.84      9.45 o 
   5   5  15       10.94       -0.87     14.00 o 
  -6   6  15        1.15       -6.13      8.05 o 
  -5   6  15        6.36        1.03      6.48 o 
  -4   6  15       12.64       12.45      7.60 o 
  -3   6  15       20.31       22.01      5.74 o 
  -2   6  15      148.51      122.84      9.13 o 
  -1   6  15        2.97       -0.38      5.75 o 
   0   6  15      180.74      186.09     12.52 o 
   1   6  15       47.58       55.11      8.64 o 
   2   6  15       10.38       12.85      6.31 o 
   3   6  15        4.98       16.78     11.70 o 
   4   6  15        1.19       12.50      9.69 o 
   5   6  15        1.62       -1.43     10.70 o 
  -5   7  15        1.81        6.26      7.04 o 
  -4   7  15       39.24       27.62      8.29 o 
  -3   7  15        6.05        6.34      6.54 o 
  -2   7  15       17.35       25.33      7.64 o 
  -1   7  15       38.25       26.19      6.94 o 
   0   7  15       10.57        5.87      7.29 o 
   1   7  15        0.00        5.42      6.99 o 
   2   7  15        0.60        2.06      6.17 o 
   3   7  15        0.66        1.84      9.02 o 
   4   7  15       15.77        3.37      9.95 o 
  -4   8  15      120.49      106.35     11.01 o 
  -3   8  15       11.48       13.89      7.74 o 
  -2   8  15       14.22       15.84      7.93 o 
  -1   8  15        5.06       19.46      9.72 o 
   0   8  15        7.17       11.51      9.35 o 
   1   8  15       49.83       56.75     11.05 o 
   2   8  15       12.05        7.38      7.20 o 
   3   8  15       21.33       24.59     11.18 o 
  -3   9  15       13.37       14.82      8.17 o 
  -2   9  15       10.12       -7.16      8.52 o 
  -1   9  15        0.46       -6.16     11.97 o 
   0   9  15       51.91       44.81     16.28 o 
   1   9  15       16.64        8.17      9.27 o 
   2   9  15        1.69        3.37     14.26 o 
  -1  10  15        6.29       21.27     14.02 o 
   0  10  15        0.12       11.01     12.51 o 
  -7   0  16        7.21        4.88     12.70 o 
  -6   0  16        1.11        1.25      8.20 o 
  -5   0  16        9.42        5.17     12.87 o 
  -4   0  16        4.77        3.01      5.79 o 
  -3   0  16     3116.36     3133.37     58.91 o 
  -2   0  16       76.54       69.52      6.84 o 
  -1   0  16       18.53       15.49      5.00 o 
   0   0  16      123.38      119.48      7.50 o 
   1   0  16        3.36        7.21      3.99 o 
   2   0  16       80.46       71.69     18.63 o 
   3   0  16       27.69       48.08     35.42 o 
   4   0  16       38.17       34.21     17.46 o 
   5   0  16        5.29        6.79     14.98 o 
   6   0  16        8.48       -0.34     15.51 o 
  -7   1  16        7.90       -2.59      7.63 o 
  -6   1  16        0.12       -3.82      5.54 o 
  -5   1  16        1.93       -4.49      5.12 o 
  -4   1  16        4.11        1.63      3.76 o 
  -3   1  16       51.37       51.25      5.39 o 
  -2   1  16      558.82      536.34     10.72 o 
  -1   1  16        7.65        2.96      3.00 o 
   0   1  16       34.61       41.33      5.00 o 
   1   1  16        2.32        2.46      3.55 o 
   2   1  16        4.81       -3.91      4.95 o 
   3   1  16       18.81       29.05      7.82 o 
   4   1  16        1.84       -3.37     12.07 o 
   5   1  16       31.09       21.48     11.28 o 
   6   1  16       12.14        8.77     10.52 o 
  -7   2  16        0.28       -3.61      6.83 o 
  -6   2  16        6.64       -1.73      6.32 o 
  -5   2  16        9.43       11.90      5.78 o 
  -4   2  16       60.06       50.74      4.73 o 
  -3   2  16        0.80        4.03      4.40 o 
  -2   2  16       48.91       48.68      4.49 o 
  -1   2  16        0.00       -5.72      3.81 o 
   0   2  16       48.01       57.09      5.38 o 
   1   2  16        3.16        7.05      3.89 o 
   2   2  16        2.51        3.35      5.34 o 
   3   2  16       88.16       76.50     11.08 o 
   4   2  16        7.24       14.04     10.60 o 
   5   2  16       22.85       13.47     10.98 o 
   6   2  16       21.79       22.36     23.06 o 
  -7   3  16       17.00        6.03      7.45 o 
  -6   3  16      140.56      120.81     11.27 o 
  -5   3  16        0.40        0.04      4.87 o 
  -4   3  16        4.11        0.49      3.72 o 
  -3   3  16      229.27      212.33      8.83 o 
  -2   3  16        0.03        0.94      4.46 o 
  -1   3  16        1.21       -6.00      4.00 o 
   0   3  16       75.53       90.04      6.53 o 
   1   3  16       84.90      100.81      7.21 o 
   2   3  16       61.04       67.95      7.91 o 
   3   3  16      177.98      160.77     13.97 o 
   4   3  16       10.13       10.01     11.21 o 
   5   3  16        4.38       11.73     11.26 o 
  -6   4  16        2.30       -6.54      7.54 o 
  -5   4  16       46.32       34.96      6.78 o 
  -4   4  16       15.18       15.36      4.22 o 
  -3   4  16       23.76       22.78      5.82 o 
  -2   4  16       17.98       14.34      5.20 o 
  -1   4  16       97.73       89.33      6.36 o 
   0   4  16       11.10       14.20      4.80 o 
   1   4  16      105.99      109.31     10.43 o 
   2   4  16        4.15        6.09      8.38 o 
   3   4  16       36.01       24.70      9.94 o 
   4   4  16       21.42       47.36     30.91 o 
   5   4  16       14.02       26.83     16.87 o 
  -6   5  16        4.66        6.79      8.99 o 
  -5   5  16        4.04        6.91      8.24 o 
  -4   5  16        0.62        0.44      4.16 o 
  -3   5  16       73.62       72.10      7.31 o 
  -2   5  16       32.62       40.35      6.51 o 
  -1   5  16      215.43      190.78      9.54 o 
   0   5  16       10.62        0.76      5.19 o 
   1   5  16       63.26       59.21      8.58 o 
   2   5  16       15.05       20.67      6.76 o 
   3   5  16        1.90      -15.91     10.61 o 
   4   5  16        3.62        4.90     10.71 o 
   5   5  16        4.29        0.33     10.56 o 
  -5   6  16       16.92       19.83      7.23 o 
  -4   6  16        0.02        3.15      7.19 o 
  -3   6  16        2.54       10.35      5.85 o 
  -2   6  16        3.91        6.44      7.66 o 
  -1   6  16        0.47        3.95      6.17 o 
   0   6  16       83.71       86.40      8.55 o 
   1   6  16       82.97       99.98     10.03 o 
   2   6  16       17.16       13.83      7.31 o 
   3   6  16        0.00       11.78      9.70 o 
   4   6  16        3.03       -0.04     10.80 o 
  -5   7  16        4.41       -0.72     10.57 o 
  -4   7  16        0.89       -3.24      7.10 o 
  -3   7  16       25.17       39.14      7.12 o 
  -2   7  16        2.40        2.78      6.98 o 
  -1   7  16        3.41        3.86      6.38 o 
   0   7  16       30.38       37.63     10.33 o 
   1   7  16       82.29       77.18     11.37 o 
   2   7  16        7.75       12.72      7.37 o 
   3   7  16        6.32        7.12     10.42 o 
   4   7  16        0.00        0.52     15.82 o 
  -4   8  16       12.83       16.55      9.63 o 
  -3   8  16        0.32        1.44      7.42 o 
  -2   8  16       13.88        9.11      9.25 o 
  -1   8  16        5.99       25.12     13.33 o 
   0   8  16       62.06       74.83     12.11 o 
   1   8  16       29.83       52.29     10.67 o 
   2   8  16       31.76       26.35      8.54 o 
   3   8  16       28.79       20.64     11.33 o 
  -2   9  16       19.84       21.92      8.86 o 
  -1   9  16       31.51       31.34     25.65 o 
   0   9  16        2.90       -0.75     11.77 o 
   1   9  16        0.65       -6.84      8.58 o 
  -7   1  17        5.50        5.93      7.07 o 
  -6   1  17       12.68        9.92      6.78 o 
  -5   1  17       12.12        3.25      5.95 o 
  -4   1  17       46.33       51.42      5.41 o 
  -3   1  17      425.66      388.46     10.64 o 
  -2   1  17     1276.65     1245.23     18.36 o 
  -1   1  17       25.25       19.81      3.67 o 
   0   1  17        1.80        5.71      4.15 o 
   1   1  17        1.94        7.65      7.07 o 
   2   1  17       41.59       40.59      5.65 o 
   3   1  17       83.21       80.79     12.16 o 
   4   1  17       33.20       19.89     11.28 o 
   5   1  17        6.21        0.58     10.64 o 
  -6   2  17       10.06        6.38      6.82 o 
  -5   2  17       78.85       74.35      8.37 o 
  -4   2  17        7.73        6.74      4.34 o 
  -3   2  17      113.99      124.71      9.82 o 
  -2   2  17        2.07       -2.96      3.68 o 
  -1   2  17        1.26       -2.41      4.10 o 
   0   2  17       24.89       26.76      5.48 o 
   1   2  17        2.05       -3.68      4.99 o 
   2   2  17       17.04       20.93      8.73 o 
   3   2  17       57.56       40.78      8.74 o 
   4   2  17      125.64      122.45     33.00 o 
   5   2  17        0.29        3.82     11.38 o 
  -6   3  17        5.81       -1.79      6.80 o 
  -5   3  17       16.96       15.34      5.51 o 
  -4   3  17       72.53       73.10      5.97 o 
  -3   3  17        3.57       -2.32      4.75 o 
  -2   3  17        0.78        0.00      4.60 o 
  -1   3  17       35.89       30.31      5.75 o 
   0   3  17       22.20       16.46      4.72 o 
   1   3  17       12.01       13.51      5.46 o 
   2   3  17        6.74        9.42      6.31 o 
   3   3  17       58.77       70.69     11.56 o 
   4   3  17       23.62       19.39     11.94 o 
   5   3  17        0.41       -5.89     10.75 o 
  -6   4  17       17.23       30.67      9.66 o 
  -5   4  17      169.98      186.68     10.67 o 
  -4   4  17        9.39        5.01      5.40 o 
  -3   4  17       24.10       33.70      6.51 o 
  -2   4  17       15.21        9.94      5.58 o 
  -1   4  17        6.58        6.97      5.00 o 
   0   4  17       74.11       60.47      9.84 o 
   1   4  17      188.76      194.24     11.59 o 
   2   4  17        0.66        0.58      7.77 o 
   3   4  17        6.37       -2.57      8.99 o 
   4   4  17        3.15        3.84     11.10 o 
   5   4  17       29.67       52.94     18.83 o 
  -6   5  17        6.13        5.23      8.64 o 
  -5   5  17        0.20       -2.85      6.41 o 
  -4   5  17        0.64       -1.19      5.25 o 
  -3   5  17        2.64        7.03      5.54 o 
  -2   5  17        1.43       -7.75      5.17 o 
  -1   5  17       25.30       23.52      7.20 o 
   0   5  17       43.21       33.64      6.55 o 
   1   5  17       25.99       26.46      7.91 o 
   2   5  17       65.26       60.29      8.11 o 
   3   5  17        0.03        0.26      9.86 o 
   4   5  17        1.67        6.59     11.20 o 
  -5   6  17       19.96       20.71      7.85 o 
  -4   6  17       26.22       19.81      8.16 o 
  -3   6  17       37.20       31.12      6.94 o 
  -2   6  17        1.84       -1.94      6.25 o 
  -1   6  17        1.27       -7.54      5.49 o 
   0   6  17        0.81        8.92      7.28 o 
   1   6  17       33.31       25.11      8.18 o 
   2   6  17      124.43      137.88     10.67 o 
   3   6  17       48.73       49.76     12.23 o 
   4   6  17        0.05       -4.91     11.53 o 
  -4   7  17        2.10       11.55      7.88 o 
  -3   7  17        6.82       12.19      7.15 o 
  -2   7  17        7.66        2.46      7.85 o 
  -1   7  17       56.74       50.23      9.02 o 
   0   7  17        2.27       -6.01      9.17 o 
   1   7  17       41.61       53.12     10.37 o 
   2   7  17        4.68       -4.13      6.27 o 
   3   7  17        0.97       -6.87     10.16 o 
  -3   8  17        0.93        4.88      7.29 o 
  -2   8  17        4.31        7.27      7.99 o 
  -1   8  17        3.74        3.37     12.50 o 
   0   8  17        8.45       14.35     10.05 o 
   1   8  17       24.07       31.07     10.15 o 
   2   8  17       21.11       18.54     10.52 o 
  -1   9  17        4.59       15.83     14.17 o 
   0   9  17       34.91       48.95     16.52 o 
  -6   0  18       45.96       44.32     13.26 o 
  -5   0  18       62.61       63.41     12.53 o 
  -4   0  18      261.94      269.26     14.84 o 
  -3   0  18       91.38       84.48      8.84 o 
  -2   0  18      438.37      412.33     15.21 o 
  -1   0  18      194.24      187.37      9.60 o 
   0   0  18      116.54      105.67     13.11 o 
   1   0  18       59.82       64.92      9.74 o 
   2   0  18       23.78       46.96     18.29 o 
   3   0  18       17.45        7.54     11.10 o 
   4   0  18      111.40      112.90     24.47 o 
   5   0  18       34.85       58.74     20.22 o 
  -6   1  18       26.68       32.17      8.27 o 
  -5   1  18        8.40        1.62      8.49 o 
  -4   1  18        5.99       12.03      4.84 o 
  -3   1  18       59.97       73.31      5.96 o 
  -2   1  18       35.59       46.88      5.02 o 
  -1   1  18      177.33      173.05      7.25 o 
   0   1  18       30.85       41.26      5.42 o 
   1   1  18       44.28       44.39      8.30 o 
   2   1  18        0.30        2.73      4.93 o 
   3   1  18       38.67       51.02     14.15 o 
   4   1  18       35.22       32.68     12.71 o 
   5   1  18        9.32       15.30     11.83 o 
  -6   2  18       56.45       48.89      9.17 o 
  -5   2  18       21.98       34.09      6.09 o 
  -4   2  18        0.04       -5.99      4.35 o 
  -3   2  18        2.13        0.50      4.30 o 
  -2   2  18       73.65       84.43      6.87 o 
  -1   2  18        3.27       -2.49      4.42 o 
   0   2  18       11.30       11.97      5.15 o 
   1   2  18       18.36        7.88      5.95 o 
   2   2  18       38.80       39.74      7.14 o 
   3   2  18        2.55       12.00      8.13 o 
   4   2  18      110.46       92.23     15.49 o 
   5   2  18       13.27       12.95     11.82 o 
  -6   3  18        4.83       10.12      7.71 o 
  -5   3  18       13.19        9.00      5.64 o 
  -4   3  18        1.62       -3.04      4.76 o 
  -3   3  18        2.73       -7.16      4.77 o 
  -2   3  18        9.14        9.85      5.60 o 
  -1   3  18       21.88       29.47      5.73 o 
   0   3  18        2.70        7.15      4.95 o 
   1   3  18      119.93       94.12      7.63 o 
   2   3  18        0.27       -8.62      6.02 o 
   3   3  18        0.10        9.50     10.10 o 
   4   3  18       64.57       74.07     19.28 o 
   5   3  18       27.82       21.37     12.48 o 
  -6   4  18        1.73       -6.32      7.98 o 
  -5   4  18        0.99        3.24      6.65 o 
  -4   4  18        4.05        1.51      5.22 o 
  -3   4  18        2.63       -5.65      4.97 o 
  -2   4  18        6.26        6.78      5.55 o 
  -1   4  18        3.47        2.62      5.36 o 
   0   4  18      103.60       95.26      8.13 o 
   1   4  18        2.37       -2.15      5.64 o 
   2   4  18        0.29       22.56     13.42 o 
   3   4  18        7.68       -1.57      9.70 o 
   4   4  18        1.21       -2.36     11.93 o 
  -5   5  18       31.68       38.42      8.26 o 
  -4   5  18       30.26       23.34      6.02 o 
  -3   5  18       21.55       12.17      6.13 o 
  -2   5  18        0.67        0.35      5.94 o 
  -1   5  18       12.76       13.84      6.17 o 
   0   5  18        0.09        1.18      7.12 o 
   1   5  18        3.13       -5.28      7.23 o 
   2   5  18        9.88        3.99      6.76 o 
   3   5  18        2.46       11.30     10.50 o 
   4   5  18       22.20       26.17     27.03 o 
  -5   6  18        1.93       12.40      7.75 o 
  -4   6  18        6.32        9.22      6.02 o 
  -3   6  18        0.66        3.42      6.86 o 
  -2   6  18        0.11       -3.57      6.17 o 
  -1   6  18       30.91       31.79      8.20 o 
   0   6  18        0.75        5.47      7.67 o 
   1   6  18        4.00       10.41      8.53 o 
   2   6  18       22.10       22.47     12.40 o 
   3   6  18        2.17       -5.68     10.02 o 
  -4   7  18       21.04       40.92     11.14 o 
  -3   7  18        0.04       -7.68      6.54 o 
  -2   7  18       21.12       13.54      8.16 o 
  -1   7  18        6.77        5.90      9.41 o 
   0   7  18       14.22       13.19     10.16 o 
   1   7  18       13.15        6.16      9.25 o 
   2   7  18        2.95        2.35      7.43 o 
  -2   8  18       10.09       25.04     10.57 o 
  -1   8  18        1.16        2.65      9.35 o 
   0   8  18        4.03        7.39     12.47 o 
   1   8  18        7.02        9.60     12.53 o 
  -6   1  19       10.58       22.31      7.88 o 
  -5   1  19       47.58       34.81      7.63 o 
  -4   1  19      131.91      128.22      7.22 o 
  -3   1  19       88.42       85.14      6.41 o 
  -2   1  19        0.98        4.04      4.67 o 
  -1   1  19       85.21       85.84      5.96 o 
   0   1  19        0.20       -1.29      7.94 o 
   1   1  19        8.42        8.06      5.72 o 
   2   1  19        5.55        5.63      5.13 o 
   3   1  19        0.26        1.99      9.37 o 
   4   1  19        2.29       15.22     16.36 o 
  -6   2  19       22.85       24.04      8.54 o 
  -5   2  19       11.69       11.26      6.07 o 
  -4   2  19        7.25        5.29      4.92 o 
  -3   2  19      102.85      108.87      7.69 o 
  -2   2  19        3.41       -3.53      4.85 o 
  -1   2  19       10.48        9.10      5.16 o 
   0   2  19       73.00       78.87      7.78 o 
   1   2  19        4.68        1.05      5.65 o 
   2   2  19       14.66       16.94      7.26 o 
   3   2  19      127.75      113.38     13.60 o 
   4   2  19        2.25       -3.33     11.06 o 
  -5   3  19       87.93       87.79      7.91 o 
  -4   3  19       12.63        9.81      5.59 o 
  -3   3  19        4.40        2.07      5.40 o 
  -2   3  19       16.47        6.03      5.48 o 
  -1   3  19       34.09       38.37      6.79 o 
   0   3  19       11.51       10.63      6.17 o 
   1   3  19       10.63       10.66      5.91 o 
   2   3  19        7.96       16.57      6.59 o 
   3   3  19       17.06       15.61     10.45 o 
   4   3  19       31.46       42.19     14.52 o 
  -5   4  19        4.17        1.31      6.53 o 
  -4   4  19        2.17       -3.47      5.38 o 
  -3   4  19        0.49       -7.01      5.37 o 
  -2   4  19       38.66       41.91      7.15 o 
  -1   4  19        1.04       -7.24      5.98 o 
   0   4  19        6.38        6.01      6.39 o 
   1   4  19       37.21       41.72      6.96 o 
   2   4  19       52.15       71.00      9.89 o 
   3   4  19        6.49      -13.35      8.90 o 
   4   4  19        0.30       15.69     18.00 o 
  -5   5  19        0.32        5.34      7.24 o 
  -4   5  19        6.90       12.87      6.40 o 
  -3   5  19       19.73       14.28      6.57 o 
  -2   5  19       28.99       41.43      9.43 o 
  -1   5  19        3.79       11.50      7.51 o 
   0   5  19        0.41        3.21      7.45 o 
   1   5  19        0.52       -4.88      8.06 o 
   2   5  19       14.21       18.09      7.53 o 
   3   5  19        0.48       -2.42     10.71 o 
  -4   6  19        1.64       -1.48      8.06 o 
  -3   6  19       16.06       13.60      7.40 o 
  -2   6  19        0.01       -2.27      6.81 o 
  -1   6  19        1.57        2.94      7.77 o 
   0   6  19       10.22       16.43      8.32 o 
   1   6  19       13.69       -2.34      8.71 o 
   2   6  19        9.06        5.72      7.73 o 
   3   6  19        4.60        0.38     11.08 o 
  -3   7  19        0.27        0.31      7.26 o 
  -2   7  19        0.09       -2.30      8.20 o 
  -1   7  19        0.00       -4.42      8.66 o 
   0   7  19        6.10       17.68     12.27 o 
   1   7  19        6.56       10.30      9.37 o 
   2   7  19        0.01       -7.49      7.23 o 
  -5   0  20       68.64       75.49     14.12 o 
  -4   0  20        0.34       15.73     10.99 o 
  -3   0  20       13.88       25.16     11.04 o 
  -2   0  20      116.64       97.84     14.93 o 
  -1   0  20       44.46       48.01      9.76 o 
   0   0  20       33.36       41.28      9.82 o 
   1   0  20        6.96        2.62      8.07 o 
   2   0  20        2.41        9.80      7.99 o 
   3   0  20       98.47       82.94     15.89 o 
   4   0  20       18.71       -3.13     17.06 o 
  -5   1  20        1.49        2.14      5.64 o 
  -4   1  20        7.12        3.00      4.91 o 
  -3   1  20      153.85      144.25      8.55 o 
  -2   1  20      230.60      238.30      9.80 o 
  -1   1  20        0.27       10.04      6.03 o 
   0   1  20        6.68       11.94      6.14 o 
   1   1  20       62.40       64.28      7.51 o 
   2   1  20        0.40       -0.85      5.19 o 
   3   1  20        0.09       -0.80      9.91 o 
   4   1  20       55.69       37.72     14.47 o 
  -5   2  20        0.04        3.64      6.03 o 
  -4   2  20       92.32       95.76      7.75 o 
  -3   2  20       52.43       47.12      6.75 o 
  -2   2  20        8.24        6.62      5.50 o 
  -1   2  20        5.79       -6.26      8.97 o 
   0   2  20       34.18       23.27      7.94 o 
   1   2  20       80.42       76.22      9.60 o 
   2   2  20        9.11        2.08      6.28 o 
   3   2  20       32.23       24.96     11.21 o 
   4   2  20       19.39       21.29     13.37 o 
  -5   3  20        0.08        1.06      6.64 o 
  -4   3  20        0.03        2.62      5.78 o 
  -3   3  20       42.91       44.04      6.79 o 
  -2   3  20       10.33       15.02      7.41 o 
  -1   3  20        0.77        3.66      7.40 o 
   0   3  20        3.88        2.11      6.47 o 
   1   3  20      112.76       93.71      8.48 o 
   2   3  20       26.52       33.19      7.49 o 
   3   3  20        1.26       -5.68      9.95 o 
  -5   4  20        7.55        2.71      7.05 o 
  -4   4  20        4.82        3.07      5.87 o 
  -3   4  20        3.70       -5.60      5.62 o 
  -2   4  20        0.11        7.15      6.83 o 
  -1   4  20       53.17       73.80     10.13 o 
   0   4  20       22.13       11.45      7.14 o 
   1   4  20        0.11       -2.59      5.78 o 
   2   4  20        1.01       12.89      6.93 o 
   3   4  20        5.87       10.94     13.19 o 
  -4   5  20        7.52       13.88      6.67 o 
  -3   5  20       44.37       27.71     12.68 o 
  -2   5  20       13.91        7.81     10.23 o 
  -1   5  20        4.41        8.07      8.30 o 
   0   5  20        1.55       -4.76      8.28 o 
   1   5  20       22.71       39.22     14.31 o 
   2   5  20        1.96       -2.87      9.03 o 
   3   5  20        0.00       -2.59     11.42 o 
  -3   6  20        2.75       -1.28      8.44 o 
  -2   6  20        1.85        0.33      8.07 o 
  -1   6  20        6.23       -1.37      7.98 o 
   0   6  20        0.95      -11.30     10.03 o 
   1   6  20        8.74       -0.99     10.10 o 
   2   6  20        5.63       12.18      8.08 o 
  -2   7  20        0.03       -6.34      8.21 o 
  -1   7  20        2.45        7.16      9.73 o 
   0   7  20        0.25       -1.60     12.89 o 
  -5   1  21        8.16        1.48      6.81 o 
  -4   1  21      196.98      205.32      9.86 o 
  -3   1  21      112.49      116.49      9.53 o 
  -2   1  21        7.04        4.76      5.83 o 
  -1   1  21        0.19        3.83      7.27 o 
   0   1  21        0.09        2.80      6.05 o 
   1   1  21        2.02       -0.32      5.76 o 
   2   1  21       32.38       33.55      6.38 o 
   3   1  21       11.99        5.52     16.90 o 
  -5   2  21       26.84       26.13      8.08 o 
  -4   2  21        4.64        0.24      5.68 o 
  -3   2  21        0.60       -2.44      5.92 o 
  -2   2  21      154.73      158.15      9.72 o 
  -1   2  21       38.91       26.49      8.52 o 
   0   2  21        2.04        5.57      6.88 o 
   1   2  21       18.19       31.69      6.99 o 
   2   2  21       11.57       25.29      7.27 o 
   3   2  21        2.23        3.76     10.53 o 
  -4   3  21        0.10        0.78      5.79 o 
  -3   3  21       15.46        9.20      6.20 o 
  -2   3  21        6.54        2.04      6.14 o 
  -1   3  21        6.41        0.15      7.43 o 
   0   3  21       22.12       20.84      7.61 o 
   1   3  21        0.12        0.64      5.85 o 
   2   3  21       10.63       15.18      8.39 o 
   3   3  21        0.41        3.88     10.94 o 
  -4   4  21       10.88        7.77      6.17 o 
  -3   4  21        0.10       -1.15      6.41 o 
  -2   4  21       82.29       77.27     10.53 o 
  -1   4  21       80.57      109.20     11.41 o 
   0   4  21        8.49        7.26      7.85 o 
   1   4  21        2.00       -3.75      6.30 o 
   2   4  21       21.01       26.04      8.06 o 
  -3   5  21        2.05       -7.25      7.79 o 
  -2   5  21        5.54       -0.41      8.06 o 
  -1   5  21        1.21        1.76      8.20 o 
   0   5  21       22.14       13.59      8.01 o 
   1   5  21       23.06       13.48      8.33 o 
   2   5  21        3.82       -7.87      7.43 o 
  -2   6  21       15.47       15.94      8.90 o 
  -1   6  21        2.49       11.25      9.11 o 
   0   6  21       13.04        1.42      7.76 o 
  -4   0  22       90.29       88.76     12.48 o 
  -3   0  22      295.24      303.26     28.85 o 
  -2   0  22       71.34       62.41     14.46 o 
  -1   0  22       63.02       57.67     13.70 o 
   0   0  22        2.82       15.83     10.75 o 
   1   0  22        7.47       -8.32      8.30 o 
   2   0  22       43.97       38.92     20.81 o 
   3   0  22       39.33       43.58     23.14 o 
  -4   1  22        3.58       -0.05      6.53 o 
  -3   1  22        0.45       -2.18      5.95 o 
  -2   1  22       45.90       39.55      9.64 o 
  -1   1  22        0.70       -4.69      8.76 o 
   0   1  22        4.71        0.45      7.50 o 
   1   1  22        4.40        3.60      6.35 o 
   2   1  22        2.26        7.26      5.90 o 
   3   1  22        1.21       -6.66     13.14 o 
  -4   2  22        5.22       -9.14      6.09 o 
  -3   2  22        5.79        2.46      7.08 o 
  -2   2  22       40.02       42.37      9.62 o 
  -1   2  22       20.68       14.82      8.33 o 
   0   2  22       20.41       28.51      8.58 o 
   1   2  22        0.77       -4.35      6.43 o 
   2   2  22       18.71       27.30      7.61 o 
  -4   3  22        1.02       -1.09      6.55 o 
  -3   3  22        0.31       -5.63      6.25 o 
  -2   3  22       59.11       68.74     11.96 o 
  -1   3  22       67.76       70.79     10.31 o 
   0   3  22        0.73       -4.70      7.28 o 
   1   3  22        1.04       -1.16      6.51 o 
   2   3  22        1.40        8.34      7.10 o 
  -3   4  22        9.31        6.74      7.06 o 
  -2   4  22       17.84        8.65      8.08 o 
  -1   4  22       25.95       30.67      9.38 o 
   0   4  22        3.13        1.90      7.80 o 
   1   4  22        4.08        6.12      6.88 o 
  -2   5  22        0.92       -8.61      8.05 o 
  -1   5  22        0.65       -1.79      8.49 o 
   0   5  22       12.54       16.74      8.35 o 
  -3   1  23       47.87       59.31     10.60 o 
  -2   1  23       11.59       -2.69      8.17 o 
  -1   1  23        6.11       -3.22      8.23 o 
   0   1  23       15.54       15.80      8.45 o 
   1   1  23        7.86        3.44      7.14 o 
   2   1  23        2.27       -0.17      7.47 o 
  -3   2  23        7.08      -11.57      8.25 o 
  -2   2  23       11.07       15.93      8.96 o 
  -1   2  23        5.76        3.44      8.25 o 
   0   2  23       11.36        3.41      7.70 o 
   1   2  23        8.07       20.86      8.00 o 
  -2   3  23        0.52       -7.60      8.04 o 
  -1   3  23        3.45        8.69      8.50 o 
   0   3  23       54.23       46.51      9.36 o 
   1   3  23        0.42       -1.13      7.30 o 
  -1   4  23       15.65       20.17      9.14 o 
   0   4  23       21.37       20.81      8.64 o 
  -2   0  24        1.49       10.77     12.09 o 
  -1   0  24       10.03        7.31     11.77 o 
   0   0  24        7.33       12.82     23.53 o 
  -2   1  24        7.31       11.91     10.82 o 
  -1   1  24       16.26       23.95      9.42 o 
   0   1  24        4.83       12.47      8.32 o 
  -1   2  24        9.64       -0.30      8.31 o 
                                                 
